# Supplementary material for: Genetic grouping of SARS-CoV-2 coronavirus sequences using informative subtype markers for pandemic spread visualization
Source: PLoS Comput Biol. 2020 Sep 17;16(9):e1008269. doi: 10.1371/journal.pcbi.1008269 (PMC7523987; doi:10.1371/journal.pcbi.1008269)
Supplement: S7 File — This file contains a list of sequences from GISAID’s EpiFlu Database on which this research is based and their corresponding authors and laboratories. (CSV) [file pcbi.1008269.s015.csv]

gisaid_epi_isl	date	segment	originating_lab	submitting_lab	authors	url	date_submitted
EPI_ISL_418241	2020-03-02	genome	NIC Viral Respiratory Unit - Institut Pasteur of Algeria	National Reference Center for Viruses of Respiratory Infections, Institut Pasteur, Paris	Mélanie Albert et al	https://www.gisaid.org	2020-03-29
EPI_ISL_418242	2020-03-08	genome	NIC Viral Respiratory Unit - Institut Pasteur of Algeria	National Reference Center for Viruses of Respiratory Infections, Institut Pasteur, Paris	Mélanie Albert et al	https://www.gisaid.org	2020-03-29
EPI_ISL_420037	2020-03-02	genome	NIC Viral Respiratory Unit - Institut Pasteur of Algeria	National Reference Center for Viruses of Respiratory Infections, Institut Pasteur, Paris	Mélanie Albert et al	https://www.gisaid.org	2020-04-04
EPI_ISL_452463	2020-03-12	genome	Hospital Universitario Puerta del Mar de Cádiz - INIBICA	SeqCOVID-SPAIN consortium/IBV(CSIC)	Salud Rodríguez-Pallares et al	https://www.gisaid.org	2020-05-27
EPI_ISL_413485	2020-01-24	genome	Department of microbiology laboratory,Anhui Provincial Center for Disease Control and Prevention	Department of microbiology laboratory,Anhui Provincial Center for Disease Control and Prevention	Weiwei Li et al	https://www.gisaid.org	2020-03-05
EPI_ISL_420600	2020-03-07	genome	Servicio Virosis Respiratorias-Departamento Virología-INEI	Instituto Nacional Enfermedades Infecciosas C.G.Malbran	Baumeister E. et al	https://www.gisaid.org	2020-04-06
EPI_ISL_420599	2020-03-18	genome	Servicio Virosis Respiratorias-Departamento Virología-INEI	Instituto Nacional Enfermedades Infecciosas C.G.Malbran	Baumeister E. et al	https://www.gisaid.org	2020-04-06
EPI_ISL_420598	2020-03-22	genome	Servicio Virosis Respiratorias-Departamento Virología-INEI	Instituto Nacional Enfermedades Infecciosas C.G.Malbran	Baumeister E. et al	https://www.gisaid.org	2020-04-06
EPI_ISL_430793	2020-03-01	genome	Laboratorio Análisis Clínicos, Unidad de Servicios Diagnósticos, Swiss Medical Group	Área de Secuenciación del Laboratorio de Virología del Hospital de Niños Dr. Ricardo Gutierrez	Nabaes Jodar et al	https://www.gisaid.org	2020-04-27
EPI_ISL_430794	2020-03-24	genome	Laboratorio Análisis Clínicos, Unidad de Servicios Diagnósticos, Swiss Medical Group	Área de Secuenciación del Laboratorio de Virología del Hospital de Niños Dr. Ricardo Gutierrez	Nabaes Jodar et al	https://www.gisaid.org	2020-04-27
EPI_ISL_430795	2020-03-26	genome	Laboratorio de Virología del Hospital de Niños Dr. Ricardo Gutierrez	Área de Secuenciación del Laboratorio de Virología del Hospital de Niños Dr. Ricardo Gutierrez	Nabaes Jodar et al	https://www.gisaid.org	2020-04-27
EPI_ISL_430796	2020-03-27	genome	Departamento de Biología y genética molecular, IACA Laboratorios.	Área de Secuenciación del Laboratorio de Virología del Hospital de Niños Dr. Ricardo Gutierrez	Nabaes Jodar et al	https://www.gisaid.org	2020-04-27
EPI_ISL_430797	2020-03-27	genome	Departamento de Biología y genética molecular, IACA Laboratorios.	Área de Secuenciación del Laboratorio de Virología del Hospital de Niños Dr. Ricardo Gutierrez	Nabaes Jodar et al	https://www.gisaid.org	2020-04-27
EPI_ISL_430798	2020-03-28	genome	Departamento de Biología y genética molecular, IACA Laboratorios.	Área de Secuenciación del Laboratorio de Virología del Hospital de Niños Dr. Ricardo Gutierrez	Nabaes Jodar et al	https://www.gisaid.org	2020-04-27
EPI_ISL_430799	2020-03-30	genome	Laboratorio de Virología del Hospital de Niños Dr. Ricardo Gutierrez	Área de Secuenciación del Laboratorio de Virología del Hospital de Niños Dr. Ricardo Gutierrez	Nabaes Jodar et al	https://www.gisaid.org	2020-04-27
EPI_ISL_430800	2020-03-30	genome	Laboratorio de Virología del Hospital de Niños Dr. Ricardo Gutierrez	Área de Secuenciación del Laboratorio de Virología del Hospital de Niños Dr. Ricardo Gutierrez	Nabaes Jodar et al	https://www.gisaid.org	2020-04-27
EPI_ISL_430801	2020-03-31	genome	Laboratorio de Virología del Hospital de Niños Dr. Ricardo Gutierrez	Área de Secuenciación del Laboratorio de Virología del Hospital de Niños Dr. Ricardo Gutierrez	Nabaes Jodar et al	https://www.gisaid.org	2020-04-27
EPI_ISL_430802	2020-03-31	genome	Departamento de Biología y genética molecular, IACA Laboratorios.	Área de Secuenciación del Laboratorio de Virología del Hospital de Niños Dr. Ricardo Gutierrez	Nabaes Jodar et al	https://www.gisaid.org	2020-04-27
EPI_ISL_430803	2020-04-01	genome	Laboratorio de Virología del Hospital de Niños Dr. Ricardo Gutierrez	Área de Secuenciación del Laboratorio de Virología del Hospital de Niños Dr. Ricardo Gutierrez	Nabaes Jodar et al	https://www.gisaid.org	2020-04-27
EPI_ISL_430804	2020-04-01	genome	Laboratorio de Virología del Hospital de Niños Dr. Ricardo Gutierrez	Área de Secuenciación del Laboratorio de Virología del Hospital de Niños Dr. Ricardo Gutierrez	Nabaes Jodar et al	https://www.gisaid.org	2020-04-27
EPI_ISL_430805	2020-04-01	genome	Departamento de Biología y genética molecular, IACA Laboratorios.	Área de Secuenciación del Laboratorio de Virología del Hospital de Niños Dr. Ricardo Gutierrez	Nabaes Jodar et al	https://www.gisaid.org	2020-04-27
EPI_ISL_430806	2020-04-01	genome	Departamento de Biología y genética molecular, IACA Laboratorios.	Área de Secuenciación del Laboratorio de Virología del Hospital de Niños Dr. Ricardo Gutierrez	Nabaes Jodar et al	https://www.gisaid.org	2020-04-27
EPI_ISL_430807	2020-04-02	genome	Laboratorio de Virología del Hospital de Niños Dr. Ricardo Gutierrez	Área de Secuenciación del Laboratorio de Virología del Hospital de Niños Dr. Ricardo Gutierrez	Nabaes Jodar et al	https://www.gisaid.org	2020-04-27
EPI_ISL_430808	2020-04-03	genome	Departamento de Biología y genética molecular, IACA Laboratorios.	Área de Secuenciación del Laboratorio de Virología del Hospital de Niños Dr. Ricardo Gutierrez	Nabaes Jodar et al	https://www.gisaid.org	2020-04-27
EPI_ISL_430809	2020-04-04	genome	Laboratorio de Virología del Hospital de Niños Dr. Ricardo Gutierrez	Área de Secuenciación del Laboratorio de Virología del Hospital de Niños Dr. Ricardo Gutierrez	Nabaes Jodar et al	https://www.gisaid.org	2020-04-27
EPI_ISL_430810	2020-04-07	genome	Laboratorio de Virología del Hospital de Niños Dr. Ricardo Gutierrez	Área de Secuenciación del Laboratorio de Virología del Hospital de Niños Dr. Ricardo Gutierrez	Nabaes Jodar et al	https://www.gisaid.org	2020-04-27
EPI_ISL_430811	2020-04-11	genome	Laboratorio de Virología del Hospital de Niños Dr. Ricardo Gutierrez	Área de Secuenciación del Laboratorio de Virología del Hospital de Niños Dr. Ricardo Gutierrez	Nabaes Jodar et al	https://www.gisaid.org	2020-04-27
EPI_ISL_430812	2020-04-11	genome	Laboratorio de Virología del Hospital de Niños Dr. Ricardo Gutierrez	Área de Secuenciación del Laboratorio de Virología del Hospital de Niños Dr. Ricardo Gutierrez	Nabaes Jodar et al	https://www.gisaid.org	2020-04-27
EPI_ISL_430813	2020-04-11	genome	Laboratorio de Virología del Hospital de Niños Dr. Ricardo Gutierrez	Área de Secuenciación del Laboratorio de Virología del Hospital de Niños Dr. Ricardo Gutierrez	Nabaes Jodar et al	https://www.gisaid.org	2020-04-27
EPI_ISL_430814	2020-04-17	genome	Laboratorio de Virología del Hospital de Niños Dr. Ricardo Gutierrez	Área de Secuenciación del Laboratorio de Virología del Hospital de Niños Dr. Ricardo Gutierrez	Nabaes Jodar et al	https://www.gisaid.org	2020-04-27
EPI_ISL_430815	2020-04-18	genome	Laboratorio de Virología del Hospital de Niños Dr. Ricardo Gutierrez	Área de Secuenciación del Laboratorio de Virología del Hospital de Niños Dr. Ricardo Gutierrez	Nabaes Jodar et al	https://www.gisaid.org	2020-04-27
EPI_ISL_430816	2020-04-18	genome	Laboratorio de Virología del Hospital de Niños Dr. Ricardo Gutierrez	Área de Secuenciación del Laboratorio de Virología del Hospital de Niños Dr. Ricardo Gutierrez	Nabaes Jodar et al	https://www.gisaid.org	2020-04-27
EPI_ISL_430817	2020-04-18	genome	Laboratorio de Virología del Hospital de Niños Dr. Ricardo Gutierrez	Área de Secuenciación del Laboratorio de Virología del Hospital de Niños Dr. Ricardo Gutierrez	Nabaes Jodar et al	https://www.gisaid.org	2020-04-27
EPI_ISL_430818	2020-04-19	genome	Laboratorio de Virología del Hospital de Niños Dr. Ricardo Gutierrez	Área de Secuenciación del Laboratorio de Virología del Hospital de Niños Dr. Ricardo Gutierrez	Nabaes Jodar et al	https://www.gisaid.org	2020-04-27
EPI_ISL_407893	2020-01-24	genome	Centre for Infectious Diseases and Microbiology Laboratory Services	NSW Health Pathology - Institute of Clinical Pathology and Medical Research; Westmead Hospital; University of Sydney	Eden J-S et al	https://www.gisaid.org	2020-02-06
EPI_ISL_408976	2020-01-22	genome	Centre for Infectious Diseases and Microbiology Laboratory Services	NSW Health Pathology - Institute of Clinical Pathology and Medical Research; Westmead Hospital; University of Sydney	Rockett R et al	https://www.gisaid.org	2020-02-11
EPI_ISL_408977	2020-01-25	genome	Serology, Virology and OTDS Laboratories (SAViD), NSW Health Pathology Randwick	NSW Health Pathology - Institute of Clinical Pathology and Medical Research; Centre for Infectious Diseases and Microbiology Laboratory Services; Westmead Hospital; University of Sydney	Eden J-S et al	https://www.gisaid.org	2020-02-11
EPI_ISL_417030	2020-01-24	genome	Centre for Infectious Diseases and Microbiology Laboratory Services	NSW Health Pathology - Institute of Clinical Pathology and Medical Research; Westmead Hospital; University of Sydney	Eden J-S et al	https://www.gisaid.org	2020-03-24
EPI_ISL_412975	2020-02-28	genome	Centre for Infectious Diseases and Microbiology Laboratory Services	NSW Health Pathology - Institute of Clinical Pathology and Medical Research; Westmead Hospital; University of Sydney	Eden J-S et al	https://www.gisaid.org	2020-03-02
EPI_ISL_413213	2020-02-29	genome	Centre for Infectious Diseases and Microbiology Laboratory Services	NSW Health Pathology - Institute of Clinical Pathology and Medical Research; Westmead Hospital; University of Sydney	Eden J-S et al	https://www.gisaid.org	2020-03-04
EPI_ISL_413214	2020-02-29	genome	Centre for Infectious Diseases and Microbiology Laboratory Services	NSW Health Pathology - Institute of Clinical Pathology and Medical Research; Westmead Hospital; University of Sydney	Eden J-S et al	https://www.gisaid.org	2020-03-04
EPI_ISL_413594	2020-02-28	genome	Centre for Infectious Diseases and Microbiology Laboratory Services	NSW Health Pathology - Institute of Clinical Pathology and Medical Research; Westmead Hospital; University of Sydney	Rockett R et al	https://www.gisaid.org	2020-03-08
EPI_ISL_413595	2020-02-28	genome	Centre for Infectious Diseases and Microbiology Laboratory Services	NSW Health Pathology - Institute of Clinical Pathology and Medical Research; Westmead Hospital; University of Sydney	Rockett R et al	https://www.gisaid.org	2020-03-08
EPI_ISL_413596	2020-02-28	genome	Centre for Infectious Diseases and Microbiology - Public Health	NSW Health Pathology - Institute of Clinical Pathology and Medical Research; Westmead Hospital; University of Sydney	Rockett R et al	https://www.gisaid.org	2020-03-08
EPI_ISL_427722	2020-03-18	genome	Centre for Infectious Diseases and Microbiology Public Health	NSW Health Pathology - Institute of Clinical Pathology and Medical Research; Westmead Hospital; University of Sydney	Draper J et al	https://www.gisaid.org	2020-04-19
EPI_ISL_427717	2020-03-17	genome	ACT Pathology, The Canberra Hospital	NSW Health Pathology - Institute of Clinical Pathology and Medical Research; Westmead Hospital; University of Sydney	Sim E et al	https://www.gisaid.org	2020-04-19
EPI_ISL_427656	2020-03-11	genome	Centre for Infectious Diseases and Microbiology Public Health	NSW Health Pathology - Institute of Clinical Pathology and Medical Research; Westmead Hospital; University of Sydney	Bachmann N et al	https://www.gisaid.org	2020-04-19
EPI_ISL_427657	2020-03-10	genome	Centre for Infectious Diseases and Microbiology Public Health	NSW Health Pathology - Institute of Clinical Pathology and Medical Research; Westmead Hospital; University of Sydney	Rockett R et al	https://www.gisaid.org	2020-04-19
EPI_ISL_427677	2020-03-16	genome	Centre for Infectious Diseases and Microbiology Public Health	NSW Health Pathology - Institute of Clinical Pathology and Medical Research; Westmead Hospital; University of Sydney	Lam C et al	https://www.gisaid.org	2020-04-19
EPI_ISL_427686	2020-03-23	genome	Centre for Infectious Diseases and Microbiology Public Health	NSW Health Pathology - Institute of Clinical Pathology and Medical Research; Westmead Hospital; University of Sydney	Gray K et al	https://www.gisaid.org	2020-04-19
EPI_ISL_427748	2020-03-22	genome	Centre for Infectious Diseases and Microbiology Public Health	NSW Health Pathology - Institute of Clinical Pathology and Medical Research; Westmead Hospital; University of Sydney	Timms V et al	https://www.gisaid.org	2020-04-19
EPI_ISL_427772	2020-03-22	genome	Centre for Infectious Diseases and Microbiology Public Health	NSW Health Pathology - Institute of Clinical Pathology and Medical Research; Westmead Hospital; University of Sydney	Gall M et al	https://www.gisaid.org	2020-04-19
EPI_ISL_427804	2020-03-23	genome	Centre for Infectious Diseases and Microbiology Public Health	NSW Health Pathology - Institute of Clinical Pathology and Medical Research; Westmead Hospital; University of Sydney	Arnott A et al	https://www.gisaid.org	2020-04-19
EPI_ISL_427754	2020-03-24	genome	Centre for Infectious Diseases and Microbiology Public Health	NSW Health Pathology - Institute of Clinical Pathology and Medical Research; Westmead Hospital; University of Sydney	Sadsad R et al	https://www.gisaid.org	2020-04-19
EPI_ISL_413597	2020-03-02	genome	Centre for Infectious Diseases and Microbiology- Public Health	NSW Health Pathology - Institute of Clinical Pathology and Medical Research; Westmead Hospital; University of Sydney	Lam C et al	https://www.gisaid.org	2020-03-08
EPI_ISL_427741	2020-03-21	genome	Centre for Infectious Diseases and Microbiology Public Health	NSW Health Pathology - Institute of Clinical Pathology and Medical Research; Westmead Hospital; University of Sydney	Draper J et al	https://www.gisaid.org	2020-04-19
EPI_ISL_427661	2020-03-16	genome	Centre for Infectious Diseases and Microbiology Public Health	NSW Health Pathology - Institute of Clinical Pathology and Medical Research; Westmead Hospital; University of Sydney	Sim E et al	https://www.gisaid.org	2020-04-19
EPI_ISL_427666	2020-03-15	genome	Centre for Infectious Diseases and Microbiology Public Health	NSW Health Pathology - Institute of Clinical Pathology and Medical Research; Westmead Hospital; University of Sydney	Bachmann N et al	https://www.gisaid.org	2020-04-19
EPI_ISL_427728	2020-03-17	genome	Centre for Infectious Diseases and Microbiology Public Health	NSW Health Pathology - Institute of Clinical Pathology and Medical Research; Westmead Hospital; University of Sydney	Rockett R et al	https://www.gisaid.org	2020-04-19
EPI_ISL_427724	2020-03-19	genome	Centre for Infectious Diseases and Microbiology Public Health	NSW Health Pathology - Institute of Clinical Pathology and Medical Research; Westmead Hospital; University of Sydney	Lam C et al	https://www.gisaid.org	2020-04-19
EPI_ISL_427696	2020-03-21	genome	Centre for Infectious Diseases and Microbiology Public Health	NSW Health Pathology - Institute of Clinical Pathology and Medical Research; Westmead Hospital; University of Sydney	Gray K et al	https://www.gisaid.org	2020-04-19
EPI_ISL_427698	2020-03-21	genome	Centre for Infectious Diseases and Microbiology Public Health	NSW Health Pathology - Institute of Clinical Pathology and Medical Research; Westmead Hospital; University of Sydney	Timms V et al	https://www.gisaid.org	2020-04-19
EPI_ISL_427756	2020-03-25	genome	Centre for Infectious Diseases and Microbiology Public Health	NSW Health Pathology - Institute of Clinical Pathology and Medical Research; Westmead Hospital; University of Sydney	Gall M et al	https://www.gisaid.org	2020-04-19
EPI_ISL_427693	2020-03-22	genome	Centre for Infectious Diseases and Microbiology Public Health	NSW Health Pathology - Institute of Clinical Pathology and Medical Research; Westmead Hospital; University of Sydney	Arnott A et al	https://www.gisaid.org	2020-04-19
EPI_ISL_427669	2020-03-22	genome	Centre for Infectious Diseases and Microbiology Public Health	NSW Health Pathology - Institute of Clinical Pathology and Medical Research; Westmead Hospital; University of Sydney	Sadsad R et al	https://www.gisaid.org	2020-04-19
EPI_ISL_413598	2020-03-04	genome	Centre for Infectious Diseases and Microbiology - Public Health	NSW Health Pathology - Institute of Clinical Pathology and Medical Research; Westmead Hospital; University of Sydney	Gray K et al	https://www.gisaid.org	2020-03-08
EPI_ISL_427679	2020-03-22	genome	Centre for Infectious Diseases and Microbiology Public Health	NSW Health Pathology - Institute of Clinical Pathology and Medical Research; Westmead Hospital; University of Sydney	Draper J et al	https://www.gisaid.org	2020-04-19
EPI_ISL_427688	2020-03-22	genome	Centre for Infectious Diseases and Microbiology Public Health	NSW Health Pathology - Institute of Clinical Pathology and Medical Research; Westmead Hospital; University of Sydney	Sim E et al	https://www.gisaid.org	2020-04-19
EPI_ISL_427778	2020-03-25	genome	Centre for Infectious Diseases and Microbiology Public Health	NSW Health Pathology - Institute of Clinical Pathology and Medical Research; Westmead Hospital; University of Sydney	Bachmann N et al	https://www.gisaid.org	2020-04-19
EPI_ISL_427780	2020-03-23	genome	Centre for Infectious Diseases and Microbiology Public Health	NSW Health Pathology - Institute of Clinical Pathology and Medical Research; Westmead Hospital; University of Sydney	Rockett R et al	https://www.gisaid.org	2020-04-19
EPI_ISL_427782	2020-03-25	genome	Centre for Infectious Diseases and Microbiology Public Health	NSW Health Pathology - Institute of Clinical Pathology and Medical Research; Westmead Hospital; University of Sydney	Lam C et al	https://www.gisaid.org	2020-04-19
EPI_ISL_427785	2020-03-23	genome	Centre for Infectious Diseases and Microbiology Public Health	NSW Health Pathology - Institute of Clinical Pathology and Medical Research; Westmead Hospital; University of Sydney	Gray K et al	https://www.gisaid.org	2020-04-19
EPI_ISL_427794	2020-03-23	genome	Centre for Infectious Diseases and Microbiology Public Health	NSW Health Pathology - Institute of Clinical Pathology and Medical Research; Westmead Hospital; University of Sydney	Timms V et al	https://www.gisaid.org	2020-04-19
EPI_ISL_427808	2020-03-24	genome	Centre for Infectious Diseases and Microbiology Public Health	NSW Health Pathology - Institute of Clinical Pathology and Medical Research; Westmead Hospital; University of Sydney	Gall M et al	https://www.gisaid.org	2020-04-19
EPI_ISL_427689	2020-03-22	genome	Centre for Infectious Diseases and Microbiology Public Health	NSW Health Pathology - Institute of Clinical Pathology and Medical Research; Westmead Hospital; University of Sydney	Arnott A et al	https://www.gisaid.org	2020-04-19
EPI_ISL_427760	2020-03-24	genome	Centre for Infectious Diseases and Microbiology Public Health	NSW Health Pathology - Institute of Clinical Pathology and Medical Research; Westmead Hospital; University of Sydney	Sadsad R et al	https://www.gisaid.org	2020-04-19
EPI_ISL_413599	2020-03-04	genome	Centre for Infectious Diseases and Microbiology - Public Health	NSW Health Pathology - Institute of Clinical Pathology and Medical Research; Westmead Hospital; University of Sydney	Timms et al	https://www.gisaid.org	2020-03-08
EPI_ISL_427768	2020-03-23	genome	Centre for Infectious Diseases and Microbiology Public Health	NSW Health Pathology - Institute of Clinical Pathology and Medical Research; Westmead Hospital; University of Sydney	Draper J et al	https://www.gisaid.org	2020-04-19
EPI_ISL_427783	2020-03-25	genome	Centre for Infectious Diseases and Microbiology Public Health	NSW Health Pathology - Institute of Clinical Pathology and Medical Research; Westmead Hospital; University of Sydney	Sim E et al	https://www.gisaid.org	2020-04-19
EPI_ISL_427787	2020-03-26	genome	Centre for Infectious Diseases and Microbiology Public Health	NSW Health Pathology - Institute of Clinical Pathology and Medical Research; Westmead Hospital; University of Sydney	Bachmann N et al	https://www.gisaid.org	2020-04-19
EPI_ISL_427791	2020-03-24	genome	Centre for Infectious Diseases and Microbiology Public Health	NSW Health Pathology - Institute of Clinical Pathology and Medical Research; Westmead Hospital; University of Sydney	Rockett R et al	https://www.gisaid.org	2020-04-19
EPI_ISL_427742	2020-03-21	genome	Centre for Infectious Diseases and Microbiology Public Health	NSW Health Pathology - Institute of Clinical Pathology and Medical Research; Westmead Hospital; University of Sydney	Lam C et al	https://www.gisaid.org	2020-04-19
EPI_ISL_427673	2020-03-22	genome	Centre for Infectious Diseases and Microbiology Public Health	NSW Health Pathology - Institute of Clinical Pathology and Medical Research; Westmead Hospital; University of Sydney	Gray K et al	https://www.gisaid.org	2020-04-19
EPI_ISL_427692	2020-03-23	genome	Centre for Infectious Diseases and Microbiology Public Health	NSW Health Pathology - Institute of Clinical Pathology and Medical Research; Westmead Hospital; University of Sydney	Timms V et al	https://www.gisaid.org	2020-04-19
EPI_ISL_427700	2020-03-23	genome	Centre for Infectious Diseases and Microbiology Public Health	NSW Health Pathology - Institute of Clinical Pathology and Medical Research; Westmead Hospital; University of Sydney	Gall M et al	https://www.gisaid.org	2020-04-19
EPI_ISL_427761	2020-03-24	genome	Centre for Infectious Diseases and Microbiology Public Health	NSW Health Pathology - Institute of Clinical Pathology and Medical Research; Westmead Hospital; University of Sydney	Arnott A et al	https://www.gisaid.org	2020-04-19
EPI_ISL_427795	2020-03-24	genome	Centre for Infectious Diseases and Microbiology Public Health	NSW Health Pathology - Institute of Clinical Pathology and Medical Research; Westmead Hospital; University of Sydney	Sadsad R et al	https://www.gisaid.org	2020-04-19
EPI_ISL_413600	2020-03-03	genome	Centre for Infectious Diseases and Microbiology - Public Health	NSW Health Pathology - Institute of Clinical Pathology and Medical Research; Westmead Hospital; University of Sydney	Gall et al	https://www.gisaid.org	2020-03-08
EPI_ISL_427799	2020-03-17	genome	Centre for Infectious Diseases and Microbiology Public Health	NSW Health Pathology - Institute of Clinical Pathology and Medical Research; Westmead Hospital; University of Sydney	Draper J et al	https://www.gisaid.org	2020-04-19
EPI_ISL_427802	2020-03-18	genome	Centre for Infectious Diseases and Microbiology Public Health	NSW Health Pathology - Institute of Clinical Pathology and Medical Research; Westmead Hospital; University of Sydney	Sim E et al	https://www.gisaid.org	2020-04-19
EPI_ISL_427749	2020-03-23	genome	Centre for Infectious Diseases and Microbiology Public Health	NSW Health Pathology - Institute of Clinical Pathology and Medical Research; Westmead Hospital; University of Sydney	Bachmann N et al	https://www.gisaid.org	2020-04-19
EPI_ISL_427737	2020-03-20	genome	Centre for Infectious Diseases and Microbiology Public Health	NSW Health Pathology - Institute of Clinical Pathology and Medical Research; Westmead Hospital; University of Sydney	Rockett R et al	https://www.gisaid.org	2020-04-19
EPI_ISL_427738	2020-03-21	genome	Centre for Infectious Diseases and Microbiology Public Health	NSW Health Pathology - Institute of Clinical Pathology and Medical Research; Westmead Hospital; University of Sydney	Lam C et al	https://www.gisaid.org	2020-04-19
EPI_ISL_427708	2020-03-21	genome	Centre for Infectious Diseases and Microbiology Public Health	NSW Health Pathology - Institute of Clinical Pathology and Medical Research; Westmead Hospital; University of Sydney	Gray K et al	https://www.gisaid.org	2020-04-19
EPI_ISL_427682	2020-03-23	genome	Centre for Infectious Diseases and Microbiology Public Health	NSW Health Pathology - Institute of Clinical Pathology and Medical Research; Westmead Hospital; University of Sydney	Timms V et al	https://www.gisaid.org	2020-04-19
EPI_ISL_427764	2020-03-23	genome	Centre for Infectious Diseases and Microbiology Public Health	NSW Health Pathology - Institute of Clinical Pathology and Medical Research; Westmead Hospital; University of Sydney	Gall M et al	https://www.gisaid.org	2020-04-19
EPI_ISL_427683	2020-03-23	genome	Centre for Infectious Diseases and Microbiology Public Health	NSW Health Pathology - Institute of Clinical Pathology and Medical Research; Westmead Hospital; University of Sydney	Arnott A et al	https://www.gisaid.org	2020-04-19
EPI_ISL_427775	2020-03-25	genome	Centre for Infectious Diseases and Microbiology Public Health	NSW Health Pathology - Institute of Clinical Pathology and Medical Research; Westmead Hospital; University of Sydney	Sadsad R et al	https://www.gisaid.org	2020-04-19
EPI_ISL_417383	2020-03-03	genome	Centre for Infectious Diseases and Microbiology Public Health	NSW Health Pathology - Institute of Clinical Pathology and Medical Research; Westmead Hospital; University of Sydney	Rockett R et al	https://www.gisaid.org	2020-03-25
EPI_ISL_427796	2020-03-25	genome	Centre for Infectious Diseases and Microbiology Public Health	NSW Health Pathology - Institute of Clinical Pathology and Medical Research; Westmead Hospital; University of Sydney	Draper J et al	https://www.gisaid.org	2020-04-19
EPI_ISL_427721	2020-03-19	genome	ACT Pathology, The Canberra Hospital	NSW Health Pathology - Institute of Clinical Pathology and Medical Research; Westmead Hospital; University of Sydney	Sim E et al	https://www.gisaid.org	2020-04-19
EPI_ISL_427648	2020-03-06	genome	Centre for Infectious Diseases and Microbiology Public Health	NSW Health Pathology - Institute of Clinical Pathology and Medical Research; Westmead Hospital; University of Sydney	Bachmann N et al	https://www.gisaid.org	2020-04-19
EPI_ISL_427653	2020-03-08	genome	Centre for Infectious Diseases and Microbiology Public Health	NSW Health Pathology - Institute of Clinical Pathology and Medical Research; Westmead Hospital; University of Sydney	Rockett R et al	https://www.gisaid.org	2020-04-19
EPI_ISL_427652	2020-03-09	genome	Centre for Infectious Diseases and Microbiology Public Health	NSW Health Pathology - Institute of Clinical Pathology and Medical Research; Westmead Hospital; University of Sydney	Lam C et al	https://www.gisaid.org	2020-04-19
EPI_ISL_427647	2020-03-06	genome	Centre for Infectious Diseases and Microbiology Public Health	NSW Health Pathology - Institute of Clinical Pathology and Medical Research; Westmead Hospital; University of Sydney	Gray K et al	https://www.gisaid.org	2020-04-19
EPI_ISL_427719	2020-03-21	genome	ACT Pathology, The Canberra Hospital	NSW Health Pathology - Institute of Clinical Pathology and Medical Research; Westmead Hospital; University of Sydney	Timms V et al	https://www.gisaid.org	2020-04-19
EPI_ISL_427674	2020-03-22	genome	Centre for Infectious Diseases and Microbiology Public Health	NSW Health Pathology - Institute of Clinical Pathology and Medical Research; Westmead Hospital; University of Sydney	Gall M et al	https://www.gisaid.org	2020-04-19
EPI_ISL_427735	2020-03-18	genome	Centre for Infectious Diseases and Microbiology Public Health	NSW Health Pathology - Institute of Clinical Pathology and Medical Research; Westmead Hospital; University of Sydney	Arnott A et al	https://www.gisaid.org	2020-04-19
EPI_ISL_427781	2020-03-22	genome	Centre for Infectious Diseases and Microbiology Public Health	NSW Health Pathology - Institute of Clinical Pathology and Medical Research; Westmead Hospital; University of Sydney	Sadsad R et al	https://www.gisaid.org	2020-04-19
EPI_ISL_427784	2020-03-20	genome	Centre for Infectious Diseases and Microbiology Public Health	NSW Health Pathology - Institute of Clinical Pathology and Medical Research; Westmead Hospital; University of Sydney	Draper J et al	https://www.gisaid.org	2020-04-19
EPI_ISL_427788	2020-03-20	genome	Centre for Infectious Diseases and Microbiology Public Health	NSW Health Pathology - Institute of Clinical Pathology and Medical Research; Westmead Hospital; University of Sydney	Sim E et al	https://www.gisaid.org	2020-04-19
EPI_ISL_427758	2020-03-20	genome	Centre for Infectious Diseases and Microbiology Public Health	NSW Health Pathology - Institute of Clinical Pathology and Medical Research; Westmead Hospital; University of Sydney	Bachmann N et al	https://www.gisaid.org	2020-04-19
EPI_ISL_427789	2020-03-20	genome	Centre for Infectious Diseases and Microbiology Public Health	NSW Health Pathology - Institute of Clinical Pathology and Medical Research; Westmead Hospital; University of Sydney	Rockett R et al	https://www.gisaid.org	2020-04-19
EPI_ISL_427715	2020-03-22	genome	Centre for Infectious Diseases and Microbiology Public Health	NSW Health Pathology - Institute of Clinical Pathology and Medical Research; Westmead Hospital; University of Sydney	Lam C et al	https://www.gisaid.org	2020-04-19
EPI_ISL_427731	2020-03-17	genome	Centre for Infectious Diseases and Microbiology Public Health	NSW Health Pathology - Institute of Clinical Pathology and Medical Research; Westmead Hospital; University of Sydney	Gray K et al	https://www.gisaid.org	2020-04-19
EPI_ISL_427771	2020-03-23	genome	Centre for Infectious Diseases and Microbiology Public Health	NSW Health Pathology - Institute of Clinical Pathology and Medical Research; Westmead Hospital; University of Sydney	Timms V et al	https://www.gisaid.org	2020-04-19
EPI_ISL_427697	2020-03-22	genome	Centre for Infectious Diseases and Microbiology Public Health	NSW Health Pathology - Institute of Clinical Pathology and Medical Research; Westmead Hospital; University of Sydney	Gall M et al	https://www.gisaid.org	2020-04-19
EPI_ISL_427739	2020-03-21	genome	Centre for Infectious Diseases and Microbiology Public Health	NSW Health Pathology - Institute of Clinical Pathology and Medical Research; Westmead Hospital; University of Sydney	Arnott A et al	https://www.gisaid.org	2020-04-19
EPI_ISL_427779	2020-03-24	genome	Centre for Infectious Diseases and Microbiology Public Health	NSW Health Pathology - Institute of Clinical Pathology and Medical Research; Westmead Hospital; University of Sydney	Sadsad R et al	https://www.gisaid.org	2020-04-19
EPI_ISL_427676	2020-03-22	genome	Centre for Infectious Diseases and Microbiology Public Health	NSW Health Pathology - Institute of Clinical Pathology and Medical Research; Westmead Hospital; University of Sydney	Draper J et al	https://www.gisaid.org	2020-04-19
EPI_ISL_427743	2020-03-21	genome	Centre for Infectious Diseases and Microbiology Public Health	NSW Health Pathology - Institute of Clinical Pathology and Medical Research; Westmead Hospital; University of Sydney	Sim E et al	https://www.gisaid.org	2020-04-19
EPI_ISL_427801	2020-03-26	genome	Centre for Infectious Diseases and Microbiology Public Health	NSW Health Pathology - Institute of Clinical Pathology and Medical Research; Westmead Hospital; University of Sydney	Rockett R et al	https://www.gisaid.org	2020-04-19
EPI_ISL_427668	2020-03-21	genome	Centre for Infectious Diseases and Microbiology Public Health	NSW Health Pathology - Institute of Clinical Pathology and Medical Research; Westmead Hospital; University of Sydney	Lam C et al	https://www.gisaid.org	2020-04-19
EPI_ISL_427687	2020-03-18	genome	Centre for Infectious Diseases and Microbiology Public Health	NSW Health Pathology - Institute of Clinical Pathology and Medical Research; Westmead Hospital; University of Sydney	Gray K et al	https://www.gisaid.org	2020-04-19
EPI_ISL_427734	2020-03-18	genome	Centre for Infectious Diseases and Microbiology Public Health	NSW Health Pathology - Institute of Clinical Pathology and Medical Research; Westmead Hospital; University of Sydney	Timms V et al	https://www.gisaid.org	2020-04-19
EPI_ISL_427667	2020-03-23	genome	Centre for Infectious Diseases and Microbiology Public Health	NSW Health Pathology - Institute of Clinical Pathology and Medical Research; Westmead Hospital; University of Sydney	Gall M et al	https://www.gisaid.org	2020-04-19
EPI_ISL_427670	2020-03-21	genome	Centre for Infectious Diseases and Microbiology Public Health	NSW Health Pathology - Institute of Clinical Pathology and Medical Research; Westmead Hospital; University of Sydney	Arnott A et al	https://www.gisaid.org	2020-04-19
EPI_ISL_427685	2020-03-23	genome	Centre for Infectious Diseases and Microbiology Public Health	NSW Health Pathology - Institute of Clinical Pathology and Medical Research; Westmead Hospital; University of Sydney	Sadsad R et al	https://www.gisaid.org	2020-04-19
EPI_ISL_417384	2020-03-05	genome	Centre for Infectious Diseases and Microbiology Public Health	NSW Health Pathology - Institute of Clinical Pathology and Medical Research; Westmead Hospital; University of Sydney	Eden J-S et al	https://www.gisaid.org	2020-03-25
EPI_ISL_427701	2020-03-22	genome	Centre for Infectious Diseases and Microbiology Public Health	NSW Health Pathology - Institute of Clinical Pathology and Medical Research; Westmead Hospital; University of Sydney	Draper J et al	https://www.gisaid.org	2020-04-19
EPI_ISL_427709	2020-03-21	genome	Centre for Infectious Diseases and Microbiology Public Health	NSW Health Pathology - Institute of Clinical Pathology and Medical Research; Westmead Hospital; University of Sydney	Sim E et al	https://www.gisaid.org	2020-04-19
EPI_ISL_427713	2020-03-21	genome	Centre for Infectious Diseases and Microbiology Public Health	NSW Health Pathology - Institute of Clinical Pathology and Medical Research; Westmead Hospital; University of Sydney	Bachmann N et al	https://www.gisaid.org	2020-04-19
EPI_ISL_427714	2020-03-21	genome	Centre for Infectious Diseases and Microbiology Public Health	NSW Health Pathology - Institute of Clinical Pathology and Medical Research; Westmead Hospital; University of Sydney	Rockett R et al	https://www.gisaid.org	2020-04-19
EPI_ISL_427752	2020-03-24	genome	Centre for Infectious Diseases and Microbiology Public Health	NSW Health Pathology - Institute of Clinical Pathology and Medical Research; Westmead Hospital; University of Sydney	Lam C et al	https://www.gisaid.org	2020-04-19
EPI_ISL_427793	2020-03-26	genome	Centre for Infectious Diseases and Microbiology Public Health	NSW Health Pathology - Institute of Clinical Pathology and Medical Research; Westmead Hospital; University of Sydney	Gray K et al	https://www.gisaid.org	2020-04-19
EPI_ISL_427803	2020-03-24	genome	Centre for Infectious Diseases and Microbiology Public Health	NSW Health Pathology - Institute of Clinical Pathology and Medical Research; Westmead Hospital; University of Sydney	Timms V et al	https://www.gisaid.org	2020-04-19
EPI_ISL_427691	2020-03-22	genome	Centre for Infectious Diseases and Microbiology Public Health	NSW Health Pathology - Institute of Clinical Pathology and Medical Research; Westmead Hospital; University of Sydney	Gall M et al	https://www.gisaid.org	2020-04-19
EPI_ISL_427694	2020-03-22	genome	Centre for Infectious Diseases and Microbiology Public Health	NSW Health Pathology - Institute of Clinical Pathology and Medical Research; Westmead Hospital; University of Sydney	Arnott A et al	https://www.gisaid.org	2020-04-19
EPI_ISL_427740	2020-03-21	genome	Centre for Infectious Diseases and Microbiology Public Health	NSW Health Pathology - Institute of Clinical Pathology and Medical Research; Westmead Hospital; University of Sydney	Sadsad R et al	https://www.gisaid.org	2020-04-19
EPI_ISL_417385	2020-03-06	genome	Centre for Infectious Diseases and Microbiology Public Health	NSW Health Pathology - Institute of Clinical Pathology and Medical Research; Westmead Hospital; University of Sydney	Lam C et al	https://www.gisaid.org	2020-03-25
EPI_ISL_427736	2020-03-16	genome	Centre for Infectious Diseases and Microbiology Public Health	NSW Health Pathology - Institute of Clinical Pathology and Medical Research; Westmead Hospital; University of Sydney	Draper J et al	https://www.gisaid.org	2020-04-19
EPI_ISL_427786	2020-03-25	genome	Centre for Infectious Diseases and Microbiology Public Health	NSW Health Pathology - Institute of Clinical Pathology and Medical Research; Westmead Hospital; University of Sydney	Sim E et al	https://www.gisaid.org	2020-04-19
EPI_ISL_427797	2020-03-26	genome	Centre for Infectious Diseases and Microbiology Public Health	NSW Health Pathology - Institute of Clinical Pathology and Medical Research; Westmead Hospital; University of Sydney	Bachmann N et al	https://www.gisaid.org	2020-04-19
EPI_ISL_427798	2020-03-20	genome	Centre for Infectious Diseases and Microbiology Public Health	NSW Health Pathology - Institute of Clinical Pathology and Medical Research; Westmead Hospital; University of Sydney	Rockett R et al	https://www.gisaid.org	2020-04-19
EPI_ISL_427763	2020-03-23	genome	Centre for Infectious Diseases and Microbiology Public Health	NSW Health Pathology - Institute of Clinical Pathology and Medical Research; Westmead Hospital; University of Sydney	Lam C et al	https://www.gisaid.org	2020-04-19
EPI_ISL_427767	2020-03-22	genome	Centre for Infectious Diseases and Microbiology Public Health	NSW Health Pathology - Institute of Clinical Pathology and Medical Research; Westmead Hospital; University of Sydney	Gray K et al	https://www.gisaid.org	2020-04-19
EPI_ISL_427806	2020-03-26	genome	Centre for Infectious Diseases and Microbiology Public Health	NSW Health Pathology - Institute of Clinical Pathology and Medical Research; Westmead Hospital; University of Sydney	Timms V et al	https://www.gisaid.org	2020-04-19
EPI_ISL_427746	2020-03-21	genome	Centre for Infectious Diseases and Microbiology Public Health	NSW Health Pathology - Institute of Clinical Pathology and Medical Research; Westmead Hospital; University of Sydney	Gall M et al	https://www.gisaid.org	2020-04-19
EPI_ISL_427707	2020-03-23	genome	Centre for Infectious Diseases and Microbiology Public Health	NSW Health Pathology - Institute of Clinical Pathology and Medical Research; Westmead Hospital; University of Sydney	Arnott A et al	https://www.gisaid.org	2020-04-19
EPI_ISL_427747	2020-03-22	genome	Centre for Infectious Diseases and Microbiology Public Health	NSW Health Pathology - Institute of Clinical Pathology and Medical Research; Westmead Hospital; University of Sydney	Sadsad R et al	https://www.gisaid.org	2020-04-19
EPI_ISL_427684	2020-03-23	genome	Centre for Infectious Diseases and Microbiology Public Health	NSW Health Pathology - Institute of Clinical Pathology and Medical Research; Westmead Hospital; University of Sydney	Draper J et al	https://www.gisaid.org	2020-04-19
EPI_ISL_427710	2020-03-21	genome	Centre for Infectious Diseases and Microbiology Public Health	NSW Health Pathology - Institute of Clinical Pathology and Medical Research; Westmead Hospital; University of Sydney	Sim E et al	https://www.gisaid.org	2020-04-19
EPI_ISL_427762	2020-03-22	genome	Centre for Infectious Diseases and Microbiology Public Health	NSW Health Pathology - Institute of Clinical Pathology and Medical Research; Westmead Hospital; University of Sydney	Bachmann N et al	https://www.gisaid.org	2020-04-19
EPI_ISL_427765	2020-03-22	genome	Centre for Infectious Diseases and Microbiology Public Health	NSW Health Pathology - Institute of Clinical Pathology and Medical Research; Westmead Hospital; University of Sydney	Rockett R et al	https://www.gisaid.org	2020-04-19
EPI_ISL_427792	2020-03-25	genome	Centre for Infectious Diseases and Microbiology Public Health	NSW Health Pathology - Institute of Clinical Pathology and Medical Research; Westmead Hospital; University of Sydney	Lam C et al	https://www.gisaid.org	2020-04-19
EPI_ISL_427745	2020-03-21	genome	Centre for Infectious Diseases and Microbiology Public Health	NSW Health Pathology - Institute of Clinical Pathology and Medical Research; Westmead Hospital; University of Sydney	Gray K et al	https://www.gisaid.org	2020-04-19
EPI_ISL_427695	2020-03-22	genome	Centre for Infectious Diseases and Microbiology Public Health	NSW Health Pathology - Institute of Clinical Pathology and Medical Research; Westmead Hospital; University of Sydney	Timms V et al	https://www.gisaid.org	2020-04-19
EPI_ISL_427807	2020-03-23	genome	Centre for Infectious Diseases and Microbiology Public Health	NSW Health Pathology - Institute of Clinical Pathology and Medical Research; Westmead Hospital; University of Sydney	Gall M et al	https://www.gisaid.org	2020-04-19
EPI_ISL_427753	2020-03-24	genome	Centre for Infectious Diseases and Microbiology Public Health	NSW Health Pathology - Institute of Clinical Pathology and Medical Research; Westmead Hospital; University of Sydney	Arnott A et al	https://www.gisaid.org	2020-04-19
EPI_ISL_427755	2020-03-23	genome	Centre for Infectious Diseases and Microbiology Public Health	NSW Health Pathology - Institute of Clinical Pathology and Medical Research; Westmead Hospital; University of Sydney	Sadsad R et al	https://www.gisaid.org	2020-04-19
EPI_ISL_417386	2020-03-04	genome	Centre for Infectious Diseases and Microbiology Public Health	NSW Health Pathology - Institute of Clinical Pathology and Medical Research; Westmead Hospital; University of Sydney	Gray K et al	https://www.gisaid.org	2020-03-25
EPI_ISL_427766	2020-03-25	genome	Centre for Infectious Diseases and Microbiology Public Health	NSW Health Pathology - Institute of Clinical Pathology and Medical Research; Westmead Hospital; University of Sydney	Draper J et al	https://www.gisaid.org	2020-04-19
EPI_ISL_427699	2020-03-21	genome	Centre for Infectious Diseases and Microbiology Public Health	NSW Health Pathology - Institute of Clinical Pathology and Medical Research; Westmead Hospital; University of Sydney	Sim E et al	https://www.gisaid.org	2020-04-19
EPI_ISL_427671	2020-03-21	genome	Centre for Infectious Diseases and Microbiology Public Health	NSW Health Pathology - Institute of Clinical Pathology and Medical Research; Westmead Hospital; University of Sydney	Bachmann N et al	https://www.gisaid.org	2020-04-19
EPI_ISL_427726	2020-03-19	genome	Centre for Infectious Diseases and Microbiology Public Health	NSW Health Pathology - Institute of Clinical Pathology and Medical Research; Westmead Hospital; University of Sydney	Rockett R et al	https://www.gisaid.org	2020-04-19
EPI_ISL_427727	2020-03-17	genome	Centre for Infectious Diseases and Microbiology Public Health	NSW Health Pathology - Institute of Clinical Pathology and Medical Research; Westmead Hospital; University of Sydney	Lam C et al	https://www.gisaid.org	2020-04-19
EPI_ISL_427730	2020-03-17	genome	Centre for Infectious Diseases and Microbiology Public Health	NSW Health Pathology - Institute of Clinical Pathology and Medical Research; Westmead Hospital; University of Sydney	Gray K et al	https://www.gisaid.org	2020-04-19
EPI_ISL_427732	2020-03-17	genome	Centre for Infectious Diseases and Microbiology Public Health	NSW Health Pathology - Institute of Clinical Pathology and Medical Research; Westmead Hospital; University of Sydney	Gray K et al	https://www.gisaid.org	2020-04-19
EPI_ISL_427644	2020-03-02	genome	Centre for Infectious Diseases and Microbiology Public Health	NSW Health Pathology - Institute of Clinical Pathology and Medical Research; Westmead Hospital; University of Sydney	Rockett R et al	https://www.gisaid.org	2020-04-19
EPI_ISL_427665	2020-03-11	genome	Centre for Infectious Diseases and Microbiology Public Health	NSW Health Pathology - Institute of Clinical Pathology and Medical Research; Westmead Hospital; University of Sydney	Timms V et al	https://www.gisaid.org	2020-04-19
EPI_ISL_427643	2020-02-28	genome	Centre for Infectious Diseases and Microbiology Public Health	NSW Health Pathology - Institute of Clinical Pathology and Medical Research; Westmead Hospital; University of Sydney	Timms V et al	https://www.gisaid.org	2020-04-19
EPI_ISL_427649	2020-03-03	genome	Centre for Infectious Diseases and Microbiology Public Health	NSW Health Pathology - Institute of Clinical Pathology and Medical Research; Westmead Hospital; University of Sydney	Timms V et al	https://www.gisaid.org	2020-04-19
EPI_ISL_451486	2020-03-26	genome	Australian Clinical Labs	NSW Health Pathology - Institute of Clinical Pathology and Medical Research; Westmead Hospital; University of Sydney	CIDM-PH et al. et al	https://www.gisaid.org	2020-05-25
EPI_ISL_451487	2020-03-25	genome	Pathology North - NSW Health Pathology	NSW Health Pathology - Institute of Clinical Pathology and Medical Research; Westmead Hospital; University of Sydney	CIDM-PH et al. et al	https://www.gisaid.org	2020-05-25
EPI_ISL_451488	2020-03-25	genome	Pathology North - NSW Health Pathology	NSW Health Pathology - Institute of Clinical Pathology and Medical Research; Westmead Hospital; University of Sydney	CIDM-PH et al. et al	https://www.gisaid.org	2020-05-25
EPI_ISL_451489	2020-03-26	genome	Laverty Pathology	NSW Health Pathology - Institute of Clinical Pathology and Medical Research; Westmead Hospital; University of Sydney	CIDM-PH et al. et al	https://www.gisaid.org	2020-05-25
EPI_ISL_451490	2020-03-29	genome	Pathology West - NSW Health Pathology	NSW Health Pathology - Institute of Clinical Pathology and Medical Research; Westmead Hospital; University of Sydney	CIDM-PH et al. et al	https://www.gisaid.org	2020-05-25
EPI_ISL_451491	2020-03-28	genome	Pathology West - NSW Health Pathology	NSW Health Pathology - Institute of Clinical Pathology and Medical Research; Westmead Hospital; University of Sydney	CIDM-PH et al. et al	https://www.gisaid.org	2020-05-25
EPI_ISL_451492	2020-03-28	genome	Pathology West - NSW Health Pathology	NSW Health Pathology - Institute of Clinical Pathology and Medical Research; Westmead Hospital; University of Sydney	CIDM-PH et al. et al	https://www.gisaid.org	2020-05-25
EPI_ISL_451493	2020-03-28	genome	Pathology West - NSW Health Pathology	NSW Health Pathology - Institute of Clinical Pathology and Medical Research; Westmead Hospital; University of Sydney	CIDM-PH et al. et al	https://www.gisaid.org	2020-05-25
EPI_ISL_451494	2020-03-29	genome	Pathology West - NSW Health Pathology	NSW Health Pathology - Institute of Clinical Pathology and Medical Research; Westmead Hospital; University of Sydney	CIDM-PH et al. et al	https://www.gisaid.org	2020-05-25
EPI_ISL_451495	2020-03-28	genome	Pathology West - NSW Health Pathology	NSW Health Pathology - Institute of Clinical Pathology and Medical Research; Westmead Hospital; University of Sydney	CIDM-PH et al. et al	https://www.gisaid.org	2020-05-25
EPI_ISL_427650	2020-03-04	genome	Centre for Infectious Diseases and Microbiology Public Health	NSW Health Pathology - Institute of Clinical Pathology and Medical Research; Westmead Hospital; University of Sydney	Gall M et al	https://www.gisaid.org	2020-04-19
EPI_ISL_451496	2020-03-31	genome	Pathology West - NSW Health Pathology	NSW Health Pathology - Institute of Clinical Pathology and Medical Research; Westmead Hospital; University of Sydney	CIDM-PH et al. et al	https://www.gisaid.org	2020-05-25
EPI_ISL_451497	2020-03-27	genome	Pathology West - NSW Health Pathology	NSW Health Pathology - Institute of Clinical Pathology and Medical Research; Westmead Hospital; University of Sydney	CIDM-PH et al. et al	https://www.gisaid.org	2020-05-25
EPI_ISL_451498	2020-03-27	genome	Pathology West - NSW Health Pathology	NSW Health Pathology - Institute of Clinical Pathology and Medical Research; Westmead Hospital; University of Sydney	CIDM-PH et al. et al	https://www.gisaid.org	2020-05-25
EPI_ISL_451499	2020-03-27	genome	Pathology West - NSW Health Pathology	NSW Health Pathology - Institute of Clinical Pathology and Medical Research; Westmead Hospital; University of Sydney	CIDM-PH et al. et al	https://www.gisaid.org	2020-05-25
EPI_ISL_451500	2020-03-27	genome	Pathology West - NSW Health Pathology	NSW Health Pathology - Institute of Clinical Pathology and Medical Research; Westmead Hospital; University of Sydney	CIDM-PH et al. et al	https://www.gisaid.org	2020-05-25
EPI_ISL_451501	2020-03-26	genome	Pathology West - NSW Health Pathology	NSW Health Pathology - Institute of Clinical Pathology and Medical Research; Westmead Hospital; University of Sydney	CIDM-PH et al. et al	https://www.gisaid.org	2020-05-25
EPI_ISL_451502	2020-03-26	genome	Pathology West - NSW Health Pathology	NSW Health Pathology - Institute of Clinical Pathology and Medical Research; Westmead Hospital; University of Sydney	CIDM-PH et al. et al	https://www.gisaid.org	2020-05-25
EPI_ISL_451503	2020-03-29	genome	Pathology West - NSW Health Pathology	NSW Health Pathology - Institute of Clinical Pathology and Medical Research; Westmead Hospital; University of Sydney	CIDM-PH et al. et al	https://www.gisaid.org	2020-05-25
EPI_ISL_451504	2020-03-28	genome	Pathology West - NSW Health Pathology	NSW Health Pathology - Institute of Clinical Pathology and Medical Research; Westmead Hospital; University of Sydney	CIDM-PH et al. et al	https://www.gisaid.org	2020-05-25
EPI_ISL_451505	2020-03-25	genome	Pathology West - NSW Health Pathology	NSW Health Pathology - Institute of Clinical Pathology and Medical Research; Westmead Hospital; University of Sydney	CIDM-PH et al. et al	https://www.gisaid.org	2020-05-25
EPI_ISL_417387	2020-03-06	genome	Centre for Infectious Diseases and Microbiology Public Health	NSW Health Pathology - Institute of Clinical Pathology and Medical Research; Westmead Hospital; University of Sydney	Timms V et al	https://www.gisaid.org	2020-03-25
EPI_ISL_451506	2020-03-25	genome	Pathology West - NSW Health Pathology	NSW Health Pathology - Institute of Clinical Pathology and Medical Research; Westmead Hospital; University of Sydney	CIDM-PH et al. et al	https://www.gisaid.org	2020-05-25
EPI_ISL_451507	2020-03-25	genome	Pathology West - NSW Health Pathology	NSW Health Pathology - Institute of Clinical Pathology and Medical Research; Westmead Hospital; University of Sydney	CIDM-PH et al. et al	https://www.gisaid.org	2020-05-25
EPI_ISL_451508	2020-03-25	genome	Pathology West - NSW Health Pathology	NSW Health Pathology - Institute of Clinical Pathology and Medical Research; Westmead Hospital; University of Sydney	CIDM-PH et al. et al	https://www.gisaid.org	2020-05-25
EPI_ISL_451509	2020-03-30	genome	Pathology West - NSW Health Pathology	NSW Health Pathology - Institute of Clinical Pathology and Medical Research; Westmead Hospital; University of Sydney	CIDM-PH et al. et al	https://www.gisaid.org	2020-05-25
EPI_ISL_451510	2020-03-30	genome	Pathology West - NSW Health Pathology	NSW Health Pathology - Institute of Clinical Pathology and Medical Research; Westmead Hospital; University of Sydney	CIDM-PH et al. et al	https://www.gisaid.org	2020-05-25
EPI_ISL_451511	2020-03-29	genome	Pathology West - NSW Health Pathology	NSW Health Pathology - Institute of Clinical Pathology and Medical Research; Westmead Hospital; University of Sydney	CIDM-PH et al. et al	https://www.gisaid.org	2020-05-25
EPI_ISL_451512	2020-03-28	genome	Pathology West - NSW Health Pathology	NSW Health Pathology - Institute of Clinical Pathology and Medical Research; Westmead Hospital; University of Sydney	CIDM-PH et al. et al	https://www.gisaid.org	2020-05-25
EPI_ISL_451513	2020-03-29	genome	Pathology West - NSW Health Pathology	NSW Health Pathology - Institute of Clinical Pathology and Medical Research; Westmead Hospital; University of Sydney	CIDM-PH et al. et al	https://www.gisaid.org	2020-05-25
EPI_ISL_451514	2020-03-29	genome	Pathology West - NSW Health Pathology	NSW Health Pathology - Institute of Clinical Pathology and Medical Research; Westmead Hospital; University of Sydney	CIDM-PH et al. et al	https://www.gisaid.org	2020-05-25
EPI_ISL_417388	2020-03-05	genome	Centre for Infectious Diseases and Microbiology Public Health	NSW Health Pathology - Institute of Clinical Pathology and Medical Research; Westmead Hospital; University of Sydney	Gall M et al	https://www.gisaid.org	2020-03-25
EPI_ISL_451515	2020-03-29	genome	Pathology West - NSW Health Pathology	NSW Health Pathology - Institute of Clinical Pathology and Medical Research; Westmead Hospital; University of Sydney	CIDM-PH et al. et al	https://www.gisaid.org	2020-05-25
EPI_ISL_451516	2020-03-28	genome	Pathology West - NSW Health Pathology	NSW Health Pathology - Institute of Clinical Pathology and Medical Research; Westmead Hospital; University of Sydney	CIDM-PH et al. et al	https://www.gisaid.org	2020-05-25
EPI_ISL_451517	2020-03-08	genome	South Eastern Area Laboratory Services	NSW Health Pathology - Institute of Clinical Pathology and Medical Research; Westmead Hospital; University of Sydney	CIDM-PH et al. et al	https://www.gisaid.org	2020-05-25
EPI_ISL_451518	2020-03-19	genome	South Eastern Area Laboratory Services	NSW Health Pathology - Institute of Clinical Pathology and Medical Research; Westmead Hospital; University of Sydney	CIDM-PH et al. et al	https://www.gisaid.org	2020-05-25
EPI_ISL_451519	2020-03-12	genome	South Eastern Area Laboratory Services	NSW Health Pathology - Institute of Clinical Pathology and Medical Research; Westmead Hospital; University of Sydney	CIDM-PH et al. et al	https://www.gisaid.org	2020-05-25
EPI_ISL_451520	2020-03-20	genome	South Eastern Area Laboratory Services	NSW Health Pathology - Institute of Clinical Pathology and Medical Research; Westmead Hospital; University of Sydney	CIDM-PH et al. et al	https://www.gisaid.org	2020-05-25
EPI_ISL_451521	2020-03-14	genome	South Eastern Area Laboratory Services	NSW Health Pathology - Institute of Clinical Pathology and Medical Research; Westmead Hospital; University of Sydney	CIDM-PH et al. et al	https://www.gisaid.org	2020-05-25
EPI_ISL_451522	2020-03-26	genome	Pathology West - NSW Health Pathology	NSW Health Pathology - Institute of Clinical Pathology and Medical Research; Westmead Hospital; University of Sydney	CIDM-PH et al. et al	https://www.gisaid.org	2020-05-25
EPI_ISL_451523	2020-03-27	genome	Pathology West - NSW Health Pathology	NSW Health Pathology - Institute of Clinical Pathology and Medical Research; Westmead Hospital; University of Sydney	CIDM-PH et al. et al	https://www.gisaid.org	2020-05-25
EPI_ISL_451524	2020-03-28	genome	Pathology West - NSW Health Pathology	NSW Health Pathology - Institute of Clinical Pathology and Medical Research; Westmead Hospital; University of Sydney	CIDM-PH et al. et al	https://www.gisaid.org	2020-05-25
EPI_ISL_417389	2020-03-09	genome	Centre for Infectious Diseases and Microbiology Public Health	NSW Health Pathology - Institute of Clinical Pathology and Medical Research; Westmead Hospital; University of Sydney	Arnott A et al	https://www.gisaid.org	2020-03-25
EPI_ISL_451525	2020-03-26	genome	Pathology West - NSW Health Pathology	NSW Health Pathology - Institute of Clinical Pathology and Medical Research; Westmead Hospital; University of Sydney	CIDM-PH et al. et al	https://www.gisaid.org	2020-05-25
EPI_ISL_451526	2020-03-27	genome	Pathology West - NSW Health Pathology	NSW Health Pathology - Institute of Clinical Pathology and Medical Research; Westmead Hospital; University of Sydney	CIDM-PH et al. et al	https://www.gisaid.org	2020-05-25
EPI_ISL_451527	2020-03-27	genome	Pathology West - NSW Health Pathology	NSW Health Pathology - Institute of Clinical Pathology and Medical Research; Westmead Hospital; University of Sydney	CIDM-PH et al. et al	https://www.gisaid.org	2020-05-25
EPI_ISL_451528	2020-03-27	genome	Pathology West - NSW Health Pathology	NSW Health Pathology - Institute of Clinical Pathology and Medical Research; Westmead Hospital; University of Sydney	CIDM-PH et al. et al	https://www.gisaid.org	2020-05-25
EPI_ISL_451529	2020-03-26	genome	Pathology West - NSW Health Pathology	NSW Health Pathology - Institute of Clinical Pathology and Medical Research; Westmead Hospital; University of Sydney	CIDM-PH et al. et al	https://www.gisaid.org	2020-05-25
EPI_ISL_451530	2020-03-28	genome	Pathology Sydney South West - NSW Health Pathology	NSW Health Pathology - Institute of Clinical Pathology and Medical Research; Westmead Hospital; University of Sydney	CIDM-PH et al. et al	https://www.gisaid.org	2020-05-25
EPI_ISL_451531	2020-03-28	genome	Pathology Sydney South West - NSW Health Pathology	NSW Health Pathology - Institute of Clinical Pathology and Medical Research; Westmead Hospital; University of Sydney	CIDM-PH et al. et al	https://www.gisaid.org	2020-05-25
EPI_ISL_451532	2020-04-05	genome	Pathology West - NSW Health Pathology	NSW Health Pathology - Institute of Clinical Pathology and Medical Research; Westmead Hospital; University of Sydney	CIDM-PH et al. et al	https://www.gisaid.org	2020-05-25
EPI_ISL_451533	2020-03-30	genome	Pathology Sydney South West - NSW Health Pathology	NSW Health Pathology - Institute of Clinical Pathology and Medical Research; Westmead Hospital; University of Sydney	CIDM-PH et al. et al	https://www.gisaid.org	2020-05-25
EPI_ISL_451534	2020-04-03	genome	Medlab Pathology	NSW Health Pathology - Institute of Clinical Pathology and Medical Research; Westmead Hospital; University of Sydney	CIDM-PH et al. et al	https://www.gisaid.org	2020-05-25
EPI_ISL_417390	2020-03-08	genome	Centre for Infectious Diseases and Microbiology Public Health	NSW Health Pathology - Institute of Clinical Pathology and Medical Research; Westmead Hospital; University of Sydney	Sadsad R et al	https://www.gisaid.org	2020-03-25
EPI_ISL_451535	2020-04-02	genome	Pathology West - NSW Health Pathology	NSW Health Pathology - Institute of Clinical Pathology and Medical Research; Westmead Hospital; University of Sydney	CIDM-PH et al. et al	https://www.gisaid.org	2020-05-25
EPI_ISL_451536	2020-03-27	genome	Pathology Sydney South West - NSW Health Pathology	NSW Health Pathology - Institute of Clinical Pathology and Medical Research; Westmead Hospital; University of Sydney	CIDM-PH et al. et al	https://www.gisaid.org	2020-05-25
EPI_ISL_451537	2020-04-04	genome	Pathology West - NSW Health Pathology	NSW Health Pathology - Institute of Clinical Pathology and Medical Research; Westmead Hospital; University of Sydney	CIDM-PH et al. et al	https://www.gisaid.org	2020-05-25
EPI_ISL_451538	2020-03-31	genome	Pathology West - NSW Health Pathology	NSW Health Pathology - Institute of Clinical Pathology and Medical Research; Westmead Hospital; University of Sydney	CIDM-PH et al. et al	https://www.gisaid.org	2020-05-25
EPI_ISL_451539	2020-04-05	genome	Pathology West - NSW Health Pathology	NSW Health Pathology - Institute of Clinical Pathology and Medical Research; Westmead Hospital; University of Sydney	CIDM-PH et al. et al	https://www.gisaid.org	2020-05-25
EPI_ISL_451540	2020-03-20	genome	ACT pathology	NSW Health Pathology - Institute of Clinical Pathology and Medical Research; Westmead Hospital; University of Sydney	CIDM-PH et al. et al	https://www.gisaid.org	2020-05-25
EPI_ISL_451541	2020-04-02	genome	Pathology West - NSW Health Pathology	NSW Health Pathology - Institute of Clinical Pathology and Medical Research; Westmead Hospital; University of Sydney	CIDM-PH et al. et al	https://www.gisaid.org	2020-05-25
EPI_ISL_451542	2020-03-27	genome	Pathology Sydney South West - NSW Health Pathology	NSW Health Pathology - Institute of Clinical Pathology and Medical Research; Westmead Hospital; University of Sydney	CIDM-PH et al. et al	https://www.gisaid.org	2020-05-25
EPI_ISL_451543	2020-03-28	genome	Pathology Sydney South West - NSW Health Pathology	NSW Health Pathology - Institute of Clinical Pathology and Medical Research; Westmead Hospital; University of Sydney	CIDM-PH et al. et al	https://www.gisaid.org	2020-05-25
EPI_ISL_417391	2020-03-08	genome	Centre for Infectious Diseases and Microbiology Public Health	NSW Health Pathology - Institute of Clinical Pathology and Medical Research; Westmead Hospital; University of Sydney	Carter I et al	https://www.gisaid.org	2020-03-25
EPI_ISL_451544	2020-03-24	genome	Pathology Sydney South West - NSW Health Pathology	NSW Health Pathology - Institute of Clinical Pathology and Medical Research; Westmead Hospital; University of Sydney	CIDM-PH et al. et al	https://www.gisaid.org	2020-05-25
EPI_ISL_451545	2020-03-24	genome	Laverty Pathology	NSW Health Pathology - Institute of Clinical Pathology and Medical Research; Westmead Hospital; University of Sydney	CIDM-PH et al. et al	https://www.gisaid.org	2020-05-25
EPI_ISL_451546	2020-04-01	genome	Pathology West - NSW Health Pathology	NSW Health Pathology - Institute of Clinical Pathology and Medical Research; Westmead Hospital; University of Sydney	CIDM-PH et al. et al	https://www.gisaid.org	2020-05-25
EPI_ISL_451547	2020-04-01	genome	Pathology West - NSW Health Pathology	NSW Health Pathology - Institute of Clinical Pathology and Medical Research; Westmead Hospital; University of Sydney	CIDM-PH et al. et al	https://www.gisaid.org	2020-05-25
EPI_ISL_451548	2020-04-02	genome	Childrens Hospital Westmead	NSW Health Pathology - Institute of Clinical Pathology and Medical Research; Westmead Hospital; University of Sydney	CIDM-PH et al. et al	https://www.gisaid.org	2020-05-25
EPI_ISL_451549	2020-04-01	genome	Pathology Sydney South West - NSW Health Pathology	NSW Health Pathology - Institute of Clinical Pathology and Medical Research; Westmead Hospital; University of Sydney	CIDM-PH et al. et al	https://www.gisaid.org	2020-05-25
EPI_ISL_451550	2020-04-03	genome	Pathology West - NSW Health Pathology	NSW Health Pathology - Institute of Clinical Pathology and Medical Research; Westmead Hospital; University of Sydney	CIDM-PH et al. et al	https://www.gisaid.org	2020-05-25
EPI_ISL_451551	2020-04-03	genome	Pathology West - NSW Health Pathology	NSW Health Pathology - Institute of Clinical Pathology and Medical Research; Westmead Hospital; University of Sydney	CIDM-PH et al. et al	https://www.gisaid.org	2020-05-25
EPI_ISL_451552	2020-03-30	genome	Pathology North - NSW Health Pathology	NSW Health Pathology - Institute of Clinical Pathology and Medical Research; Westmead Hospital; University of Sydney	CIDM-PH et al. et al	https://www.gisaid.org	2020-05-25
EPI_ISL_451553	2020-03-31	genome	Medlab Pathology	NSW Health Pathology - Institute of Clinical Pathology and Medical Research; Westmead Hospital; University of Sydney	CIDM-PH et al. et al	https://www.gisaid.org	2020-05-25
EPI_ISL_427651	2020-03-08	genome	Centre for Infectious Diseases and Microbiology Public Health	NSW Health Pathology - Institute of Clinical Pathology and Medical Research; Westmead Hospital; University of Sydney	Arnott A et al	https://www.gisaid.org	2020-04-19
EPI_ISL_451554	2020-04-02	genome	Medlab Pathology	NSW Health Pathology - Institute of Clinical Pathology and Medical Research; Westmead Hospital; University of Sydney	CIDM-PH et al. et al	https://www.gisaid.org	2020-05-25
EPI_ISL_451555	2020-04-03	genome	Medlab Pathology	NSW Health Pathology - Institute of Clinical Pathology and Medical Research; Westmead Hospital; University of Sydney	CIDM-PH et al. et al	https://www.gisaid.org	2020-05-25
EPI_ISL_451556	2020-03-30	genome	Pathology West - NSW Health Pathology	NSW Health Pathology - Institute of Clinical Pathology and Medical Research; Westmead Hospital; University of Sydney	CIDM-PH et al. et al	https://www.gisaid.org	2020-05-25
EPI_ISL_451557	2020-03-31	genome	Pathology West - NSW Health Pathology	NSW Health Pathology - Institute of Clinical Pathology and Medical Research; Westmead Hospital; University of Sydney	CIDM-PH et al. et al	https://www.gisaid.org	2020-05-25
EPI_ISL_451558	2020-04-08	genome	Medlab Pathology	NSW Health Pathology - Institute of Clinical Pathology and Medical Research; Westmead Hospital; University of Sydney	CIDM-PH et al. et al	https://www.gisaid.org	2020-05-25
EPI_ISL_451559	2020-04-04	genome	Pathology Sydney South West - NSW Health Pathology	NSW Health Pathology - Institute of Clinical Pathology and Medical Research; Westmead Hospital; University of Sydney	CIDM-PH et al. et al	https://www.gisaid.org	2020-05-25
EPI_ISL_451560	2020-04-04	genome	Pathology Sydney South West - NSW Health Pathology	NSW Health Pathology - Institute of Clinical Pathology and Medical Research; Westmead Hospital; University of Sydney	CIDM-PH et al. et al	https://www.gisaid.org	2020-05-25
EPI_ISL_451561	2020-04-02	genome	Pathology Sydney South West - NSW Health Pathology	NSW Health Pathology - Institute of Clinical Pathology and Medical Research; Westmead Hospital; University of Sydney	CIDM-PH et al. et al	https://www.gisaid.org	2020-05-25
EPI_ISL_451562	2020-04-04	genome	Pathology Sydney South West - NSW Health Pathology	NSW Health Pathology - Institute of Clinical Pathology and Medical Research; Westmead Hospital; University of Sydney	CIDM-PH et al. et al	https://www.gisaid.org	2020-05-25
EPI_ISL_451563	2020-03-25	genome	Pathology Sydney South West - NSW Health Pathology	NSW Health Pathology - Institute of Clinical Pathology and Medical Research; Westmead Hospital; University of Sydney	CIDM-PH et al. et al	https://www.gisaid.org	2020-05-25
EPI_ISL_451564	2020-04-01	genome	Pathology Sydney South West - NSW Health Pathology	NSW Health Pathology - Institute of Clinical Pathology and Medical Research; Westmead Hospital; University of Sydney	CIDM-PH et al. et al	https://www.gisaid.org	2020-05-25
EPI_ISL_451565	2020-04-03	genome	Pathology Sydney South West - NSW Health Pathology	NSW Health Pathology - Institute of Clinical Pathology and Medical Research; Westmead Hospital; University of Sydney	CIDM-PH et al. et al	https://www.gisaid.org	2020-05-25
EPI_ISL_451566	2020-04-08	genome	Pathology West - NSW Health Pathology	NSW Health Pathology - Institute of Clinical Pathology and Medical Research; Westmead Hospital; University of Sydney	CIDM-PH et al. et al	https://www.gisaid.org	2020-05-25
EPI_ISL_451567	2020-03-30	genome	Medlab Pathology	NSW Health Pathology - Institute of Clinical Pathology and Medical Research; Westmead Hospital; University of Sydney	CIDM-PH et al. et al	https://www.gisaid.org	2020-05-25
EPI_ISL_451568	2020-04-02	genome	Pathology West - NSW Health Pathology	NSW Health Pathology - Institute of Clinical Pathology and Medical Research; Westmead Hospital; University of Sydney	CIDM-PH et al. et al	https://www.gisaid.org	2020-05-25
EPI_ISL_451569	2020-03-27	genome	Pathology West - NSW Health Pathology	NSW Health Pathology - Institute of Clinical Pathology and Medical Research; Westmead Hospital; University of Sydney	CIDM-PH et al. et al	https://www.gisaid.org	2020-05-25
EPI_ISL_451570	2020-04-01	genome	Pathology West - NSW Health Pathology	NSW Health Pathology - Institute of Clinical Pathology and Medical Research; Westmead Hospital; University of Sydney	CIDM-PH et al. et al	https://www.gisaid.org	2020-05-25
EPI_ISL_451571	2020-04-02	genome	Pathology West - NSW Health Pathology	NSW Health Pathology - Institute of Clinical Pathology and Medical Research; Westmead Hospital; University of Sydney	CIDM-PH et al. et al	https://www.gisaid.org	2020-05-25
EPI_ISL_451572	2020-03-25	genome	Laverty Pathology	NSW Health Pathology - Institute of Clinical Pathology and Medical Research; Westmead Hospital; University of Sydney	CIDM-PH et al. et al	https://www.gisaid.org	2020-05-25
EPI_ISL_451573	2020-04-04	genome	Pathology West - NSW Health Pathology	NSW Health Pathology - Institute of Clinical Pathology and Medical Research; Westmead Hospital; University of Sydney	CIDM-PH et al. et al	https://www.gisaid.org	2020-05-25
EPI_ISL_417392	2020-03-10	genome	Centre for Infectious Diseases and Microbiology Public Health	NSW Health Pathology - Institute of Clinical Pathology and Medical Research; Westmead Hospital; University of Sydney	Rahman H et al	https://www.gisaid.org	2020-03-25
EPI_ISL_451574	2020-03-26	genome	Australian Clinical Labs	NSW Health Pathology - Institute of Clinical Pathology and Medical Research; Westmead Hospital; University of Sydney	CIDM-PH et al. et al	https://www.gisaid.org	2020-05-25
EPI_ISL_451575	2020-03-29	genome	Pathology West - NSW Health Pathology	NSW Health Pathology - Institute of Clinical Pathology and Medical Research; Westmead Hospital; University of Sydney	CIDM-PH et al. et al	https://www.gisaid.org	2020-05-25
EPI_ISL_451576	2020-03-27	genome	Pathology West - NSW Health Pathology	NSW Health Pathology - Institute of Clinical Pathology and Medical Research; Westmead Hospital; University of Sydney	CIDM-PH et al. et al	https://www.gisaid.org	2020-05-25
EPI_ISL_451577	2020-03-31	genome	Pathology West - NSW Health Pathology	NSW Health Pathology - Institute of Clinical Pathology and Medical Research; Westmead Hospital; University of Sydney	CIDM-PH et al. et al	https://www.gisaid.org	2020-05-25
EPI_ISL_451578	2020-03-27	genome	Pathology Sydney South West - NSW Health Pathology	NSW Health Pathology - Institute of Clinical Pathology and Medical Research; Westmead Hospital; University of Sydney	CIDM-PH et al. et al	https://www.gisaid.org	2020-05-25
EPI_ISL_451579	2020-03-30	genome	Pathology West - NSW Health Pathology	NSW Health Pathology - Institute of Clinical Pathology and Medical Research; Westmead Hospital; University of Sydney	CIDM-PH et al. et al	https://www.gisaid.org	2020-05-25
EPI_ISL_451580	2020-03-31	genome	Pathology West - NSW Health Pathology	NSW Health Pathology - Institute of Clinical Pathology and Medical Research; Westmead Hospital; University of Sydney	CIDM-PH et al. et al	https://www.gisaid.org	2020-05-25
EPI_ISL_451581	2020-04-01	genome	Pathology Sydney South West - NSW Health Pathology	NSW Health Pathology - Institute of Clinical Pathology and Medical Research; Westmead Hospital; University of Sydney	CIDM-PH et al. et al	https://www.gisaid.org	2020-05-25
EPI_ISL_451582	2020-04-01	genome	Pathology West - NSW Health Pathology	NSW Health Pathology - Institute of Clinical Pathology and Medical Research; Westmead Hospital; University of Sydney	CIDM-PH et al. et al	https://www.gisaid.org	2020-05-25
EPI_ISL_451583	2020-04-06	genome	Medlab Pathology	NSW Health Pathology - Institute of Clinical Pathology and Medical Research; Westmead Hospital; University of Sydney	CIDM-PH et al. et al	https://www.gisaid.org	2020-05-25
EPI_ISL_451584	2020-03-28	genome	Pathology West - NSW Health Pathology	NSW Health Pathology - Institute of Clinical Pathology and Medical Research; Westmead Hospital; University of Sydney	CIDM-PH et al. et al	https://www.gisaid.org	2020-05-25
EPI_ISL_451585	2020-03-27	genome	Pathology West - NSW Health Pathology	NSW Health Pathology - Institute of Clinical Pathology and Medical Research; Westmead Hospital; University of Sydney	CIDM-PH et al. et al	https://www.gisaid.org	2020-05-25
EPI_ISL_451586	2020-03-26	genome	Pathology West - NSW Health Pathology	NSW Health Pathology - Institute of Clinical Pathology and Medical Research; Westmead Hospital; University of Sydney	CIDM-PH et al. et al	https://www.gisaid.org	2020-05-25
EPI_ISL_451587	2020-04-09	genome	Pathology North Hunter- NSW Health Pathology	NSW Health Pathology - Institute of Clinical Pathology and Medical Research; Westmead Hospital; University of Sydney	CIDM-PH et al. et al	https://www.gisaid.org	2020-05-25
EPI_ISL_451588	2020-03-23	genome	ACT pathology	NSW Health Pathology - Institute of Clinical Pathology and Medical Research; Westmead Hospital; University of Sydney	CIDM-PH et al. et al	https://www.gisaid.org	2020-05-25
EPI_ISL_451589	2020-04-05	genome	Pathology North Hunter- NSW Health Pathology	NSW Health Pathology - Institute of Clinical Pathology and Medical Research; Westmead Hospital; University of Sydney	CIDM-PH et al. et al	https://www.gisaid.org	2020-05-25
EPI_ISL_451590	2020-03-30	genome	ACT pathology	NSW Health Pathology - Institute of Clinical Pathology and Medical Research; Westmead Hospital; University of Sydney	CIDM-PH et al. et al	https://www.gisaid.org	2020-05-25
EPI_ISL_451591	2020-03-31	genome	ACT pathology	NSW Health Pathology - Institute of Clinical Pathology and Medical Research; Westmead Hospital; University of Sydney	CIDM-PH et al. et al	https://www.gisaid.org	2020-05-25
EPI_ISL_427654	2020-03-06	genome	Centre for Infectious Diseases and Microbiology Public Health	NSW Health Pathology - Institute of Clinical Pathology and Medical Research; Westmead Hospital; University of Sydney	Sadsad R et al	https://www.gisaid.org	2020-04-19
EPI_ISL_451592	2020-03-20	genome	ACT pathology	NSW Health Pathology - Institute of Clinical Pathology and Medical Research; Westmead Hospital; University of Sydney	CIDM-PH et al. et al	https://www.gisaid.org	2020-05-25
EPI_ISL_451593	2020-03-25	genome	ACT pathology	NSW Health Pathology - Institute of Clinical Pathology and Medical Research; Westmead Hospital; University of Sydney	CIDM-PH et al. et al	https://www.gisaid.org	2020-05-25
EPI_ISL_451594	2020-04-11	genome	Childrens Hospital Westmead	NSW Health Pathology - Institute of Clinical Pathology and Medical Research; Westmead Hospital; University of Sydney	CIDM-PH et al. et al	https://www.gisaid.org	2020-05-25
EPI_ISL_451595	2020-03-23	genome	ACT pathology	NSW Health Pathology - Institute of Clinical Pathology and Medical Research; Westmead Hospital; University of Sydney	CIDM-PH et al. et al	https://www.gisaid.org	2020-05-25
EPI_ISL_451596	2020-03-23	genome	ACT pathology	NSW Health Pathology - Institute of Clinical Pathology and Medical Research; Westmead Hospital; University of Sydney	CIDM-PH et al. et al	https://www.gisaid.org	2020-05-25
EPI_ISL_451597	2020-04-08	genome	Medlab Pathology	NSW Health Pathology - Institute of Clinical Pathology and Medical Research; Westmead Hospital; University of Sydney	CIDM-PH et al. et al	https://www.gisaid.org	2020-05-25
EPI_ISL_451598	2020-03-28	genome	ACT pathology	NSW Health Pathology - Institute of Clinical Pathology and Medical Research; Westmead Hospital; University of Sydney	CIDM-PH et al. et al	https://www.gisaid.org	2020-05-25
EPI_ISL_451599	2020-03-31	genome	Australian Clinical Labs	NSW Health Pathology - Institute of Clinical Pathology and Medical Research; Westmead Hospital; University of Sydney	CIDM-PH et al. et al	https://www.gisaid.org	2020-05-25
EPI_ISL_451600	2020-04-05	genome	Pathology North Hunter- NSW Health Pathology	NSW Health Pathology - Institute of Clinical Pathology and Medical Research; Westmead Hospital; University of Sydney	CIDM-PH et al. et al	https://www.gisaid.org	2020-05-25
EPI_ISL_451601	2020-03-25	genome	Douglas Hanly Moir Pathology	NSW Health Pathology - Institute of Clinical Pathology and Medical Research; Westmead Hospital; University of Sydney	CIDM-PH et al. et al	https://www.gisaid.org	2020-05-25
EPI_ISL_427655	2020-03-11	genome	Centre for Infectious Diseases and Microbiology Public Health	NSW Health Pathology - Institute of Clinical Pathology and Medical Research; Westmead Hospital; University of Sydney	Draper J et al	https://www.gisaid.org	2020-04-19
EPI_ISL_451602	2020-03-24	genome	Laverty Pathology	NSW Health Pathology - Institute of Clinical Pathology and Medical Research; Westmead Hospital; University of Sydney	CIDM-PH et al. et al	https://www.gisaid.org	2020-05-25
EPI_ISL_451603	2020-04-01	genome	Pathology Sydney South West - NSW Health Pathology	NSW Health Pathology - Institute of Clinical Pathology and Medical Research; Westmead Hospital; University of Sydney	CIDM-PH et al. et al	https://www.gisaid.org	2020-05-25
EPI_ISL_451604	2020-03-29	genome	Pathology North - NSW Health Pathology	NSW Health Pathology - Institute of Clinical Pathology and Medical Research; Westmead Hospital; University of Sydney	CIDM-PH et al. et al	https://www.gisaid.org	2020-05-25
EPI_ISL_451605	2020-04-02	genome	Childrens Hospital Westmead	NSW Health Pathology - Institute of Clinical Pathology and Medical Research; Westmead Hospital; University of Sydney	CIDM-PH et al. et al	https://www.gisaid.org	2020-05-25
EPI_ISL_451606	2020-04-01	genome	Pathology West - NSW Health Pathology	NSW Health Pathology - Institute of Clinical Pathology and Medical Research; Westmead Hospital; University of Sydney	CIDM-PH et al. et al	https://www.gisaid.org	2020-05-25
EPI_ISL_451607	2020-03-30	genome	Pathology West - NSW Health Pathology	NSW Health Pathology - Institute of Clinical Pathology and Medical Research; Westmead Hospital; University of Sydney	CIDM-PH et al. et al	https://www.gisaid.org	2020-05-25
EPI_ISL_451608	2020-03-27	genome	Pathology Sydney South West - NSW Health Pathology	NSW Health Pathology - Institute of Clinical Pathology and Medical Research; Westmead Hospital; University of Sydney	CIDM-PH et al. et al	https://www.gisaid.org	2020-05-25
EPI_ISL_451609	2020-03-23	genome	Laverty Pathology	NSW Health Pathology - Institute of Clinical Pathology and Medical Research; Westmead Hospital; University of Sydney	CIDM-PH et al. et al	https://www.gisaid.org	2020-05-25
EPI_ISL_451610	2020-04-02	genome	Medlab Pathology	NSW Health Pathology - Institute of Clinical Pathology and Medical Research; Westmead Hospital; University of Sydney	CIDM-PH et al. et al	https://www.gisaid.org	2020-05-25
EPI_ISL_417393	2020-03-08	genome	Centre for Infectious Diseases and Microbiology Public Health	NSW Health Pathology - Institute of Clinical Pathology and Medical Research; Westmead Hospital; University of Sydney	Holmes EC et al	https://www.gisaid.org	2020-03-25
EPI_ISL_451611	2020-03-24	genome	Laverty Pathology	NSW Health Pathology - Institute of Clinical Pathology and Medical Research; Westmead Hospital; University of Sydney	CIDM-PH et al. et al	https://www.gisaid.org	2020-05-25
EPI_ISL_451612	2020-03-20	genome	ACT pathology	NSW Health Pathology - Institute of Clinical Pathology and Medical Research; Westmead Hospital; University of Sydney	CIDM-PH et al. et al	https://www.gisaid.org	2020-05-25
EPI_ISL_451613	2020-04-08	genome	Pathology West - NSW Health Pathology	NSW Health Pathology - Institute of Clinical Pathology and Medical Research; Westmead Hospital; University of Sydney	CIDM-PH et al. et al	https://www.gisaid.org	2020-05-25
EPI_ISL_451614	2020-04-17	genome	Pathology West - NSW Health Pathology	NSW Health Pathology - Institute of Clinical Pathology and Medical Research; Westmead Hospital; University of Sydney	CIDM-PH et al. et al	https://www.gisaid.org	2020-05-25
EPI_ISL_451615	2020-04-17	genome	Pathology West - NSW Health Pathology	NSW Health Pathology - Institute of Clinical Pathology and Medical Research; Westmead Hospital; University of Sydney	CIDM-PH et al. et al	https://www.gisaid.org	2020-05-25
EPI_ISL_451616	2020-04-17	genome	Pathology West - NSW Health Pathology	NSW Health Pathology - Institute of Clinical Pathology and Medical Research; Westmead Hospital; University of Sydney	CIDM-PH et al. et al	https://www.gisaid.org	2020-05-25
EPI_ISL_451617	2020-04-14	genome	Pathology West - NSW Health Pathology	NSW Health Pathology - Institute of Clinical Pathology and Medical Research; Westmead Hospital; University of Sydney	CIDM-PH et al. et al	https://www.gisaid.org	2020-05-25
EPI_ISL_451618	2020-04-14	genome	Pathology West - NSW Health Pathology	NSW Health Pathology - Institute of Clinical Pathology and Medical Research; Westmead Hospital; University of Sydney	CIDM-PH et al. et al	https://www.gisaid.org	2020-05-25
EPI_ISL_451619	2020-04-14	genome	Pathology West - NSW Health Pathology	NSW Health Pathology - Institute of Clinical Pathology and Medical Research; Westmead Hospital; University of Sydney	CIDM-PH et al. et al	https://www.gisaid.org	2020-05-25
EPI_ISL_451620	2020-04-14	genome	Pathology West - NSW Health Pathology	NSW Health Pathology - Institute of Clinical Pathology and Medical Research; Westmead Hospital; University of Sydney	CIDM-PH et al. et al	https://www.gisaid.org	2020-05-25
EPI_ISL_417394	2020-03-10	genome	Centre for Infectious Diseases and Microbiology Public Health	NSW Health Pathology - Institute of Clinical Pathology and Medical Research; Westmead Hospital; University of Sydney	O’Sullivan MV et al	https://www.gisaid.org	2020-03-25
EPI_ISL_451621	2020-04-17	genome	Pathology West - NSW Health Pathology	NSW Health Pathology - Institute of Clinical Pathology and Medical Research; Westmead Hospital; University of Sydney	CIDM-PH et al. et al	https://www.gisaid.org	2020-05-25
EPI_ISL_451622	2020-04-17	genome	Pathology West - NSW Health Pathology	NSW Health Pathology - Institute of Clinical Pathology and Medical Research; Westmead Hospital; University of Sydney	CIDM-PH et al. et al	https://www.gisaid.org	2020-05-25
EPI_ISL_451623	2020-04-15	genome	Pathology West - NSW Health Pathology	NSW Health Pathology - Institute of Clinical Pathology and Medical Research; Westmead Hospital; University of Sydney	CIDM-PH et al. et al	https://www.gisaid.org	2020-05-25
EPI_ISL_451624	2020-04-19	genome	Pathology West - NSW Health Pathology	NSW Health Pathology - Institute of Clinical Pathology and Medical Research; Westmead Hospital; University of Sydney	CIDM-PH et al. et al	https://www.gisaid.org	2020-05-25
EPI_ISL_451625	2020-04-14	genome	Pathology West - NSW Health Pathology	NSW Health Pathology - Institute of Clinical Pathology and Medical Research; Westmead Hospital; University of Sydney	CIDM-PH et al. et al	https://www.gisaid.org	2020-05-25
EPI_ISL_451626	2020-04-14	genome	Pathology West - NSW Health Pathology	NSW Health Pathology - Institute of Clinical Pathology and Medical Research; Westmead Hospital; University of Sydney	CIDM-PH et al. et al	https://www.gisaid.org	2020-05-25
EPI_ISL_451627	2020-04-14	genome	Pathology West - NSW Health Pathology	NSW Health Pathology - Institute of Clinical Pathology and Medical Research; Westmead Hospital; University of Sydney	CIDM-PH et al. et al	https://www.gisaid.org	2020-05-25
EPI_ISL_451628	2020-04-14	genome	Pathology West - NSW Health Pathology	NSW Health Pathology - Institute of Clinical Pathology and Medical Research; Westmead Hospital; University of Sydney	CIDM-PH et al. et al	https://www.gisaid.org	2020-05-25
EPI_ISL_451629	2020-04-14	genome	Pathology West - NSW Health Pathology	NSW Health Pathology - Institute of Clinical Pathology and Medical Research; Westmead Hospital; University of Sydney	CIDM-PH et al. et al	https://www.gisaid.org	2020-05-25
EPI_ISL_451630	2020-04-20	genome	Pathology West - NSW Health Pathology	NSW Health Pathology - Institute of Clinical Pathology and Medical Research; Westmead Hospital; University of Sydney	CIDM-PH et al. et al	https://www.gisaid.org	2020-05-25
EPI_ISL_417395	2020-03-10	genome	Centre for Infectious Diseases and Microbiology Public Health	NSW Health Pathology - Institute of Clinical Pathology and Medical Research; Westmead Hospital; University of Sydney	Sintchenko V et al	https://www.gisaid.org	2020-03-25
EPI_ISL_451631	2020-03-26	genome	Laverty Pathology	NSW Health Pathology - Institute of Clinical Pathology and Medical Research; Westmead Hospital; University of Sydney	CIDM-PH et al. et al	https://www.gisaid.org	2020-05-25
EPI_ISL_451632	2020-03-27	genome	South Eastern Area Laboratory Services	NSW Health Pathology - Institute of Clinical Pathology and Medical Research; Westmead Hospital; University of Sydney	CIDM-PH et al. et al	https://www.gisaid.org	2020-05-25
EPI_ISL_451633	2020-03-22	genome	South Eastern Area Laboratory Services	NSW Health Pathology - Institute of Clinical Pathology and Medical Research; Westmead Hospital; University of Sydney	CIDM-PH et al. et al	https://www.gisaid.org	2020-05-25
EPI_ISL_451634	2020-03-21	genome	South Eastern Area Laboratory Services	NSW Health Pathology - Institute of Clinical Pathology and Medical Research; Westmead Hospital; University of Sydney	CIDM-PH et al. et al	https://www.gisaid.org	2020-05-25
EPI_ISL_451635	2020-03-08	genome	South Eastern Area Laboratory Services	NSW Health Pathology - Institute of Clinical Pathology and Medical Research; Westmead Hospital; University of Sydney	CIDM-PH et al. et al	https://www.gisaid.org	2020-05-25
EPI_ISL_451636	2020-03-10	genome	South Eastern Area Laboratory Services	NSW Health Pathology - Institute of Clinical Pathology and Medical Research; Westmead Hospital; University of Sydney	CIDM-PH et al. et al	https://www.gisaid.org	2020-05-25
EPI_ISL_451637	2020-04-13	genome	Pathology West - NSW Health Pathology	NSW Health Pathology - Institute of Clinical Pathology and Medical Research; Westmead Hospital; University of Sydney	CIDM-PH et al. et al	https://www.gisaid.org	2020-05-25
EPI_ISL_451638	2020-04-13	genome	Pathology West - NSW Health Pathology	NSW Health Pathology - Institute of Clinical Pathology and Medical Research; Westmead Hospital; University of Sydney	CIDM-PH et al. et al	https://www.gisaid.org	2020-05-25
EPI_ISL_451639	2020-04-13	genome	Pathology West - NSW Health Pathology	NSW Health Pathology - Institute of Clinical Pathology and Medical Research; Westmead Hospital; University of Sydney	CIDM-PH et al. et al	https://www.gisaid.org	2020-05-25
EPI_ISL_417396	2020-03-10	genome	Centre for Infectious Diseases and Microbiology Public Health	NSW Health Pathology - Institute of Clinical Pathology and Medical Research; Westmead Hospital; University of Sydney	Chen SC et al	https://www.gisaid.org	2020-03-25
EPI_ISL_451640	2020-04-13	genome	Pathology West - NSW Health Pathology	NSW Health Pathology - Institute of Clinical Pathology and Medical Research; Westmead Hospital; University of Sydney	CIDM-PH et al. et al	https://www.gisaid.org	2020-05-25
EPI_ISL_451641	2020-04-06	genome	Laverty Pathology	NSW Health Pathology - Institute of Clinical Pathology and Medical Research; Westmead Hospital; University of Sydney	CIDM-PH et al. et al	https://www.gisaid.org	2020-05-25
EPI_ISL_451642	2020-04-21	genome	Pathology Sydney South West - NSW Health Pathology	NSW Health Pathology - Institute of Clinical Pathology and Medical Research; Westmead Hospital; University of Sydney	CIDM-PH et al. et al	https://www.gisaid.org	2020-05-25
EPI_ISL_451643	2020-04-07	genome	Pathology Sydney South West - NSW Health Pathology	NSW Health Pathology - Institute of Clinical Pathology and Medical Research; Westmead Hospital; University of Sydney	CIDM-PH et al. et al	https://www.gisaid.org	2020-05-25
EPI_ISL_417397	2020-03-11	genome	Centre for Infectious Diseases and Microbiology Public Health	NSW Health Pathology - Institute of Clinical Pathology and Medical Research; Westmead Hospital; University of Sydney	Maddocks S et al	https://www.gisaid.org	2020-03-25
EPI_ISL_417398	2020-03-11	genome	Centre for Infectious Diseases and Microbiology Public Health	NSW Health Pathology - Institute of Clinical Pathology and Medical Research; Westmead Hospital; University of Sydney	Kok J et al	https://www.gisaid.org	2020-03-25
EPI_ISL_417399	2020-03-10	genome	Centre for Infectious Diseases and Microbiology Public Health	NSW Health Pathology - Institute of Clinical Pathology and Medical Research; Westmead Hospital; University of Sydney	Dwyer DE et al	https://www.gisaid.org	2020-03-25
EPI_ISL_417400	2020-03-10	genome	Centre for Infectious Diseases and Microbiology Public Health	NSW Health Pathology - Institute of Clinical Pathology and Medical Research; Westmead Hospital; University of Sydney	Rockett R et al	https://www.gisaid.org	2020-03-25
EPI_ISL_417401	2020-03-13	genome	Centre for Infectious Diseases and Microbiology Public Health	NSW Health Pathology - Institute of Clinical Pathology and Medical Research; Westmead Hospital; University of Sydney	Eden J-S et al	https://www.gisaid.org	2020-03-25
EPI_ISL_427658	2020-03-10	genome	Centre for Infectious Diseases and Microbiology Public Health	NSW Health Pathology - Institute of Clinical Pathology and Medical Research; Westmead Hospital; University of Sydney	Sim E et al	https://www.gisaid.org	2020-04-19
EPI_ISL_417402	2020-03-13	genome	Centre for Infectious Diseases and Microbiology Public Health	NSW Health Pathology - Institute of Clinical Pathology and Medical Research; Westmead Hospital; University of Sydney	Lam C et al	https://www.gisaid.org	2020-03-25
EPI_ISL_417403	2020-03-14	genome	Centre for Infectious Diseases and Microbiology Public Health	NSW Health Pathology - Institute of Clinical Pathology and Medical Research; Westmead Hospital; University of Sydney	Gray K et al	https://www.gisaid.org	2020-03-25
EPI_ISL_455028	2020-04-22	genome	Pathology West - NSW Health Pathology	NSW Health Pathology - Institute of Clinical Pathology and Medical Research; Westmead Hospital; University of Sydney	CIDM-PH et al. et al	https://www.gisaid.org	2020-05-29
EPI_ISL_455029	2020-04-23	genome	Pathology West - NSW Health Pathology	NSW Health Pathology - Institute of Clinical Pathology and Medical Research; Westmead Hospital; University of Sydney	CIDM-PH et al. et al	https://www.gisaid.org	2020-05-29
EPI_ISL_427659	2020-03-10	genome	Centre for Infectious Diseases and Microbiology Public Health	NSW Health Pathology - Institute of Clinical Pathology and Medical Research; Westmead Hospital; University of Sydney	Bachmann N et al	https://www.gisaid.org	2020-04-19
EPI_ISL_455030	2020-04-23	genome	Pathology West - NSW Health Pathology	NSW Health Pathology - Institute of Clinical Pathology and Medical Research; Westmead Hospital; University of Sydney	CIDM-PH et al. et al	https://www.gisaid.org	2020-05-29
EPI_ISL_455031	2020-04-23	genome	Pathology West - NSW Health Pathology	NSW Health Pathology - Institute of Clinical Pathology and Medical Research; Westmead Hospital; University of Sydney	CIDM-PH et al. et al	https://www.gisaid.org	2020-05-29
EPI_ISL_455032	2020-04-23	genome	Pathology West - NSW Health Pathology	NSW Health Pathology - Institute of Clinical Pathology and Medical Research; Westmead Hospital; University of Sydney	CIDM-PH et al. et al	https://www.gisaid.org	2020-05-29
EPI_ISL_455033	2020-04-23	genome	Pathology West - NSW Health Pathology	NSW Health Pathology - Institute of Clinical Pathology and Medical Research; Westmead Hospital; University of Sydney	CIDM-PH et al. et al	https://www.gisaid.org	2020-05-29
EPI_ISL_455034	2020-04-11	genome	Pathology West - NSW Health Pathology	NSW Health Pathology - Institute of Clinical Pathology and Medical Research; Westmead Hospital; University of Sydney	CIDM-PH et al. et al	https://www.gisaid.org	2020-05-29
EPI_ISL_455035	2020-04-26	genome	Pathology West - NSW Health Pathology	NSW Health Pathology - Institute of Clinical Pathology and Medical Research; Westmead Hospital; University of Sydney	CIDM-PH et al. et al	https://www.gisaid.org	2020-05-29
EPI_ISL_455036	2020-03-31	genome	South Eastern Area Laboratory Services	NSW Health Pathology - Institute of Clinical Pathology and Medical Research; Westmead Hospital; University of Sydney	CIDM-PH et al. et al	https://www.gisaid.org	2020-05-29
EPI_ISL_455037	2020-04-07	genome	Pathology Sydney South West - NSW Health Pathology	NSW Health Pathology - Institute of Clinical Pathology and Medical Research; Westmead Hospital; University of Sydney	CIDM-PH et al. et al	https://www.gisaid.org	2020-05-29
EPI_ISL_455038	2020-04-14	genome	Pathology West - NSW Health Pathology	NSW Health Pathology - Institute of Clinical Pathology and Medical Research; Westmead Hospital; University of Sydney	CIDM-PH et al. et al	https://www.gisaid.org	2020-05-29
EPI_ISL_455039	2020-04-14	genome	Pathology West - NSW Health Pathology	NSW Health Pathology - Institute of Clinical Pathology and Medical Research; Westmead Hospital; University of Sydney	CIDM-PH et al. et al	https://www.gisaid.org	2020-05-29
EPI_ISL_417404	2020-03-12	genome	Centre for Infectious Diseases and Microbiology Public Health	NSW Health Pathology - Institute of Clinical Pathology and Medical Research; Westmead Hospital; University of Sydney	Timms V et al	https://www.gisaid.org	2020-03-25
EPI_ISL_455040	2020-04-14	genome	Pathology West - NSW Health Pathology	NSW Health Pathology - Institute of Clinical Pathology and Medical Research; Westmead Hospital; University of Sydney	CIDM-PH et al. et al	https://www.gisaid.org	2020-05-29
EPI_ISL_455041	2020-03-23	genome	Laverty Pathology	NSW Health Pathology - Institute of Clinical Pathology and Medical Research; Westmead Hospital; University of Sydney	CIDM-PH et al. et al	https://www.gisaid.org	2020-05-29
EPI_ISL_455042	2020-03-20	genome	ACT Pathology	NSW Health Pathology - Institute of Clinical Pathology and Medical Research; Westmead Hospital; University of Sydney	CIDM-PH et al. et al	https://www.gisaid.org	2020-05-29
EPI_ISL_455043	2020-03-24	genome	ACT Pathology	NSW Health Pathology - Institute of Clinical Pathology and Medical Research; Westmead Hospital; University of Sydney	CIDM-PH et al. et al	https://www.gisaid.org	2020-05-29
EPI_ISL_455044	2020-03-28	genome	Pathology West - NSW Health Pathology	NSW Health Pathology - Institute of Clinical Pathology and Medical Research; Westmead Hospital; University of Sydney	CIDM-PH et al. et al	https://www.gisaid.org	2020-05-29
EPI_ISL_455045	2020-03-27	genome	Pathology West - NSW Health Pathology	NSW Health Pathology - Institute of Clinical Pathology and Medical Research; Westmead Hospital; University of Sydney	CIDM-PH et al. et al	https://www.gisaid.org	2020-05-29
EPI_ISL_455046	2020-03-29	genome	Pathology West - NSW Health Pathology	NSW Health Pathology - Institute of Clinical Pathology and Medical Research; Westmead Hospital; University of Sydney	CIDM-PH et al. et al	https://www.gisaid.org	2020-05-29
EPI_ISL_455047	2020-04-06	genome	Pathology West - NSW Health Pathology	NSW Health Pathology - Institute of Clinical Pathology and Medical Research; Westmead Hospital; University of Sydney	CIDM-PH et al. et al	https://www.gisaid.org	2020-05-29
EPI_ISL_455048	2020-03-24	genome	Laverty Pathology	NSW Health Pathology - Institute of Clinical Pathology and Medical Research; Westmead Hospital; University of Sydney	CIDM-PH et al. et al	https://www.gisaid.org	2020-05-29
EPI_ISL_455049	2020-04-17	genome	Pathology West - NSW Health Pathology	NSW Health Pathology - Institute of Clinical Pathology and Medical Research; Westmead Hospital; University of Sydney	CIDM-PH et al. et al	https://www.gisaid.org	2020-05-29
EPI_ISL_427660	2020-03-10	genome	Centre for Infectious Diseases and Microbiology Public Health	NSW Health Pathology - Institute of Clinical Pathology and Medical Research; Westmead Hospital; University of Sydney	Rockett R et al	https://www.gisaid.org	2020-04-19
EPI_ISL_455050	2020-03-26	genome	ACT Pathology	NSW Health Pathology - Institute of Clinical Pathology and Medical Research; Westmead Hospital; University of Sydney	CIDM-PH et al. et al	https://www.gisaid.org	2020-05-29
EPI_ISL_455051	2020-03-28	genome	Douglas Hanly Moir Pathology	NSW Health Pathology - Institute of Clinical Pathology and Medical Research; Westmead Hospital; University of Sydney	CIDM-PH et al. et al	https://www.gisaid.org	2020-05-29
EPI_ISL_455052	2020-03-31	genome	Douglas Hanly Moir Pathology	NSW Health Pathology - Institute of Clinical Pathology and Medical Research; Westmead Hospital; University of Sydney	CIDM-PH et al. et al	https://www.gisaid.org	2020-05-29
EPI_ISL_455053	2020-03-28	genome	Douglas Hanly Moir Pathology	NSW Health Pathology - Institute of Clinical Pathology and Medical Research; Westmead Hospital; University of Sydney	CIDM-PH et al. et al	https://www.gisaid.org	2020-05-29
EPI_ISL_455054	2020-04-01	genome	South Eastern Area Laboratory Services	NSW Health Pathology - Institute of Clinical Pathology and Medical Research; Westmead Hospital; University of Sydney	CIDM-PH et al. et al	https://www.gisaid.org	2020-05-29
EPI_ISL_455055	2020-04-30	genome	Pathology West - NSW Health Pathology	NSW Health Pathology - Institute of Clinical Pathology and Medical Research; Westmead Hospital; University of Sydney	CIDM-PH et al. et al	https://www.gisaid.org	2020-05-29
EPI_ISL_455056	2020-04-14	genome	Pathology West - NSW Health Pathology	NSW Health Pathology - Institute of Clinical Pathology and Medical Research; Westmead Hospital; University of Sydney	CIDM-PH et al. et al	https://www.gisaid.org	2020-05-29
EPI_ISL_455057	2020-05-01	genome	Pathology West - NSW Health Pathology	NSW Health Pathology - Institute of Clinical Pathology and Medical Research; Westmead Hospital; University of Sydney	CIDM-PH et al. et al	https://www.gisaid.org	2020-05-29
EPI_ISL_455058	2020-05-05	genome	Pathology West - NSW Health Pathology	NSW Health Pathology - Institute of Clinical Pathology and Medical Research; Westmead Hospital; University of Sydney	CIDM-PH et al. et al	https://www.gisaid.org	2020-05-29
EPI_ISL_455059	2020-04-17	genome	Pathology West - NSW Health Pathology	NSW Health Pathology - Institute of Clinical Pathology and Medical Research; Westmead Hospital; University of Sydney	CIDM-PH et al. et al	https://www.gisaid.org	2020-05-29
EPI_ISL_417405	2020-03-11	genome	Centre for Infectious Diseases and Microbiology Public Health	NSW Health Pathology - Institute of Clinical Pathology and Medical Research; Westmead Hospital; University of Sydney	Gall M et al	https://www.gisaid.org	2020-03-25
EPI_ISL_455060	2020-05-04	genome	Pathology West - NSW Health Pathology	NSW Health Pathology - Institute of Clinical Pathology and Medical Research; Westmead Hospital; University of Sydney	CIDM-PH et al. et al	https://www.gisaid.org	2020-05-29
EPI_ISL_455061	2020-05-03	genome	Pathology West - NSW Health Pathology	NSW Health Pathology - Institute of Clinical Pathology and Medical Research; Westmead Hospital; University of Sydney	CIDM-PH et al. et al	https://www.gisaid.org	2020-05-29
EPI_ISL_455062	2020-04-30	genome	Pathology West - NSW Health Pathology	NSW Health Pathology - Institute of Clinical Pathology and Medical Research; Westmead Hospital; University of Sydney	CIDM-PH et al. et al	https://www.gisaid.org	2020-05-29
EPI_ISL_455063	2020-03-26	genome	Laverty Pathology	NSW Health Pathology - Institute of Clinical Pathology and Medical Research; Westmead Hospital; University of Sydney	CIDM-PH et al. et al	https://www.gisaid.org	2020-05-29
EPI_ISL_455064	2020-03-26	genome	Pathology West - NSW Health Pathology	NSW Health Pathology - Institute of Clinical Pathology and Medical Research; Westmead Hospital; University of Sydney	CIDM-PH et al. et al	https://www.gisaid.org	2020-05-29
EPI_ISL_455065	2020-03-31	genome	Douglas Hanly Moir Pathology	NSW Health Pathology - Institute of Clinical Pathology and Medical Research; Westmead Hospital; University of Sydney	CIDM-PH et al. et al	https://www.gisaid.org	2020-05-29
EPI_ISL_455066	2020-05-01	genome	Pathology West - NSW Health Pathology	NSW Health Pathology - Institute of Clinical Pathology and Medical Research; Westmead Hospital; University of Sydney	CIDM-PH et al. et al	https://www.gisaid.org	2020-05-29
EPI_ISL_455067	2020-03-19	genome	Pathology West - NSW Health Pathology	NSW Health Pathology - Institute of Clinical Pathology and Medical Research; Westmead Hospital; University of Sydney	CIDM-PH et al. et al	https://www.gisaid.org	2020-05-29
EPI_ISL_455068	2020-05-05	genome	Childrens Hospital Westmead	NSW Health Pathology - Institute of Clinical Pathology and Medical Research; Westmead Hospital; University of Sydney	CIDM-PH et al. et al	https://www.gisaid.org	2020-05-29
EPI_ISL_417406	2020-03-11	genome	Centre for Infectious Diseases and Microbiology Public Health	NSW Health Pathology - Institute of Clinical Pathology and Medical Research; Westmead Hospital; University of Sydney	Arnott A et al	https://www.gisaid.org	2020-03-25
EPI_ISL_455069	2020-05-07	genome	Pathology West - NSW Health Pathology	NSW Health Pathology - Institute of Clinical Pathology and Medical Research; Westmead Hospital; University of Sydney	CIDM-PH et al. et al	https://www.gisaid.org	2020-05-29
EPI_ISL_455070	2020-05-06	genome	Pathology West - NSW Health Pathology	NSW Health Pathology - Institute of Clinical Pathology and Medical Research; Westmead Hospital; University of Sydney	CIDM-PH et al. et al	https://www.gisaid.org	2020-05-29
EPI_ISL_455071	2020-05-08	genome	Pathology Sydney South West - NSW Health Pathology	NSW Health Pathology - Institute of Clinical Pathology and Medical Research; Westmead Hospital; University of Sydney	CIDM-PH et al. et al	https://www.gisaid.org	2020-05-29
EPI_ISL_455072	2020-05-07	genome	Sullivan Nicolaides Pathology	NSW Health Pathology - Institute of Clinical Pathology and Medical Research; Westmead Hospital; University of Sydney	CIDM-PH et al. et al	https://www.gisaid.org	2020-05-29
EPI_ISL_455073	2020-05-07	genome	Sullivan Nicolaides Pathology	NSW Health Pathology - Institute of Clinical Pathology and Medical Research; Westmead Hospital; University of Sydney	CIDM-PH et al. et al	https://www.gisaid.org	2020-05-29
EPI_ISL_455074	2020-05-13	genome	ACT Pathology	NSW Health Pathology - Institute of Clinical Pathology and Medical Research; Westmead Hospital; University of Sydney	CIDM-PH et al. et al	https://www.gisaid.org	2020-05-29
EPI_ISL_455075	2020-03-25	genome	South Eastern Area Laboratory Services	NSW Health Pathology - Institute of Clinical Pathology and Medical Research; Westmead Hospital; University of Sydney	CIDM-PH et al. et al	https://www.gisaid.org	2020-05-29
EPI_ISL_455076	2020-03-26	genome	South Eastern Area Laboratory Services	NSW Health Pathology - Institute of Clinical Pathology and Medical Research; Westmead Hospital; University of Sydney	CIDM-PH et al. et al	https://www.gisaid.org	2020-05-29
EPI_ISL_455077	2020-03-28	genome	South Eastern Area Laboratory Services	NSW Health Pathology - Institute of Clinical Pathology and Medical Research; Westmead Hospital; University of Sydney	CIDM-PH et al. et al	https://www.gisaid.org	2020-05-29
EPI_ISL_455078	2020-03-25	genome	South Eastern Area Laboratory Services	NSW Health Pathology - Institute of Clinical Pathology and Medical Research; Westmead Hospital; University of Sydney	CIDM-PH et al. et al	https://www.gisaid.org	2020-05-29
EPI_ISL_417407	2020-03-14	genome	Centre for Infectious Diseases and Microbiology Public Health	NSW Health Pathology - Institute of Clinical Pathology and Medical Research; Westmead Hospital; University of Sydney	Sadsad R et al	https://www.gisaid.org	2020-03-25
EPI_ISL_455079	2020-03-22	genome	South Eastern Area Laboratory Services	NSW Health Pathology - Institute of Clinical Pathology and Medical Research; Westmead Hospital; University of Sydney	CIDM-PH et al. et al	https://www.gisaid.org	2020-05-29
EPI_ISL_455080	2020-03-22	genome	South Eastern Area Laboratory Services	NSW Health Pathology - Institute of Clinical Pathology and Medical Research; Westmead Hospital; University of Sydney	CIDM-PH et al. et al	https://www.gisaid.org	2020-05-29
EPI_ISL_455081	2020-03-31	genome	South Eastern Area Laboratory Services	NSW Health Pathology - Institute of Clinical Pathology and Medical Research; Westmead Hospital; University of Sydney	CIDM-PH et al. et al	https://www.gisaid.org	2020-05-29
EPI_ISL_455082	2020-03-31	genome	South Eastern Area Laboratory Services	NSW Health Pathology - Institute of Clinical Pathology and Medical Research; Westmead Hospital; University of Sydney	CIDM-PH et al. et al	https://www.gisaid.org	2020-05-29
EPI_ISL_455083	2020-04-06	genome	South Eastern Area Laboratory Services	NSW Health Pathology - Institute of Clinical Pathology and Medical Research; Westmead Hospital; University of Sydney	CIDM-PH et al. et al	https://www.gisaid.org	2020-05-29
EPI_ISL_455084	2020-04-05	genome	South Eastern Area Laboratory Services	NSW Health Pathology - Institute of Clinical Pathology and Medical Research; Westmead Hospital; University of Sydney	CIDM-PH et al. et al	https://www.gisaid.org	2020-05-29
EPI_ISL_455085	2020-04-12	genome	South Eastern Area Laboratory Services	NSW Health Pathology - Institute of Clinical Pathology and Medical Research; Westmead Hospital; University of Sydney	CIDM-PH et al. et al	https://www.gisaid.org	2020-05-29
EPI_ISL_455086	2020-04-03	genome	South Eastern Area Laboratory Services	NSW Health Pathology - Institute of Clinical Pathology and Medical Research; Westmead Hospital; University of Sydney	CIDM-PH et al. et al	https://www.gisaid.org	2020-05-29
EPI_ISL_455087	2020-03-23	genome	South Eastern Area Laboratory Services	NSW Health Pathology - Institute of Clinical Pathology and Medical Research; Westmead Hospital; University of Sydney	CIDM-PH et al. et al	https://www.gisaid.org	2020-05-29
EPI_ISL_455088	2020-03-21	genome	South Eastern Area Laboratory Services	NSW Health Pathology - Institute of Clinical Pathology and Medical Research; Westmead Hospital; University of Sydney	CIDM-PH et al. et al	https://www.gisaid.org	2020-05-29
EPI_ISL_455089	2020-03-20	genome	South Eastern Area Laboratory Services	NSW Health Pathology - Institute of Clinical Pathology and Medical Research; Westmead Hospital; University of Sydney	CIDM-PH et al. et al	https://www.gisaid.org	2020-05-29
EPI_ISL_455090	2020-05-12	genome	South Eastern Area Laboratory Services	NSW Health Pathology - Institute of Clinical Pathology and Medical Research; Westmead Hospital; University of Sydney	CIDM-PH et al. et al	https://www.gisaid.org	2020-05-29
EPI_ISL_455091	2020-05-13	genome	South Eastern Area Laboratory Services	NSW Health Pathology - Institute of Clinical Pathology and Medical Research; Westmead Hospital; University of Sydney	CIDM-PH et al. et al	https://www.gisaid.org	2020-05-29
EPI_ISL_455092	2020-05-18	genome	South Eastern Area Laboratory Services	NSW Health Pathology - Institute of Clinical Pathology and Medical Research; Westmead Hospital; University of Sydney	CIDM-PH et al. et al	https://www.gisaid.org	2020-05-29
EPI_ISL_455093	2020-05-20	genome	South Eastern Area Laboratory Services	NSW Health Pathology - Institute of Clinical Pathology and Medical Research; Westmead Hospital; University of Sydney	CIDM-PH et al. et al	https://www.gisaid.org	2020-05-29
EPI_ISL_455094	2020-03-29	genome	Pathology Sydney South West - NSW Health Pathology	NSW Health Pathology - Institute of Clinical Pathology and Medical Research; Westmead Hospital; University of Sydney	CIDM-PH et al. et al	https://www.gisaid.org	2020-05-29
EPI_ISL_455095	2020-04-14	genome	Pathology West - NSW Health Pathology	NSW Health Pathology - Institute of Clinical Pathology and Medical Research; Westmead Hospital; University of Sydney	CIDM-PH et al. et al	https://www.gisaid.org	2020-05-29
EPI_ISL_455096	2020-03-27	genome	South Eastern Area Laboratory Services	NSW Health Pathology - Institute of Clinical Pathology and Medical Research; Westmead Hospital; University of Sydney	CIDM-PH et al. et al	https://www.gisaid.org	2020-05-29
EPI_ISL_455097	2020-04-17	genome	South Eastern Area Laboratory Services	NSW Health Pathology - Institute of Clinical Pathology and Medical Research; Westmead Hospital; University of Sydney	CIDM-PH et al. et al	https://www.gisaid.org	2020-05-29
EPI_ISL_455098	2020-03-22	genome	South Eastern Area Laboratory Services	NSW Health Pathology - Institute of Clinical Pathology and Medical Research; Westmead Hospital; University of Sydney	CIDM-PH et al. et al	https://www.gisaid.org	2020-05-29
EPI_ISL_417408	2020-03-17	genome	Centre for Infectious Diseases and Microbiology Public Health	NSW Health Pathology - Institute of Clinical Pathology and Medical Research; Westmead Hospital; University of Sydney	Carter I et al	https://www.gisaid.org	2020-03-25
EPI_ISL_455099	2020-05-24	genome	South Eastern Area Laboratory Services	NSW Health Pathology - Institute of Clinical Pathology and Medical Research; Westmead Hospital; University of Sydney	CIDM-PH et al. et al	https://www.gisaid.org	2020-05-29
EPI_ISL_417409	2020-03-16	genome	Centre for Infectious Diseases and Microbiology Public Health	NSW Health Pathology - Institute of Clinical Pathology and Medical Research; Westmead Hospital; University of Sydney	Rahman H et al	https://www.gisaid.org	2020-03-25
EPI_ISL_417410	2020-03-16	genome	Centre for Infectious Diseases and Microbiology Public Health	NSW Health Pathology - Institute of Clinical Pathology and Medical Research; Westmead Hospital; University of Sydney	Holmes EC et al	https://www.gisaid.org	2020-03-25
EPI_ISL_427662	2020-03-17	genome	Centre for Infectious Diseases and Microbiology Public Health	NSW Health Pathology - Institute of Clinical Pathology and Medical Research; Westmead Hospital; University of Sydney	Lam C et al	https://www.gisaid.org	2020-04-19
EPI_ISL_427663	2020-03-17	genome	Centre for Infectious Diseases and Microbiology Public Health	NSW Health Pathology - Institute of Clinical Pathology and Medical Research; Westmead Hospital; University of Sydney	Timms V et al	https://www.gisaid.org	2020-04-19
EPI_ISL_417411	2020-03-17	genome	Centre for Infectious Diseases and Microbiology Public Health	NSW Health Pathology - Institute of Clinical Pathology and Medical Research; Westmead Hospital; University of Sydney	O’Sullivan MV et al	https://www.gisaid.org	2020-03-25
EPI_ISL_417412	2020-03-17	genome	Centre for Infectious Diseases and Microbiology Public Health	NSW Health Pathology - Institute of Clinical Pathology and Medical Research; Westmead Hospital; University of Sydney	Sintchenko V et al	https://www.gisaid.org	2020-03-25
EPI_ISL_427664	2020-03-17	genome	Centre for Infectious Diseases and Microbiology Public Health	NSW Health Pathology - Institute of Clinical Pathology and Medical Research; Westmead Hospital; University of Sydney	Timms V et al	https://www.gisaid.org	2020-04-19
EPI_ISL_427773	2020-03-25	genome	Centre for Infectious Diseases and Microbiology Public Health	NSW Health Pathology - Institute of Clinical Pathology and Medical Research; Westmead Hospital; University of Sydney	Lam C et al	https://www.gisaid.org	2020-04-19
EPI_ISL_427645	2020-03-05	genome	Centre for Infectious Diseases and Microbiology Public Health	NSW Health Pathology - Institute of Clinical Pathology and Medical Research; Westmead Hospital; University of Sydney	Gray K et al	https://www.gisaid.org	2020-04-19
EPI_ISL_427646	2020-03-04	genome	Centre for Infectious Diseases and Microbiology Public Health	NSW Health Pathology - Institute of Clinical Pathology and Medical Research; Westmead Hospital; University of Sydney	Timms V et al	https://www.gisaid.org	2020-04-19
EPI_ISL_427733	2020-03-17	genome	Centre for Infectious Diseases and Microbiology Public Health	NSW Health Pathology - Institute of Clinical Pathology and Medical Research; Westmead Hospital; University of Sydney	Gall M et al	https://www.gisaid.org	2020-04-19
EPI_ISL_427751	2020-03-25	genome	Centre for Infectious Diseases and Microbiology Public Health	NSW Health Pathology - Institute of Clinical Pathology and Medical Research; Westmead Hospital; University of Sydney	Arnott A et al	https://www.gisaid.org	2020-04-19
EPI_ISL_427705	2020-03-20	genome	Centre for Infectious Diseases and Microbiology Public Health	NSW Health Pathology - Institute of Clinical Pathology and Medical Research; Westmead Hospital; University of Sydney	Sadsad R et al	https://www.gisaid.org	2020-04-19
EPI_ISL_427757	2020-03-20	genome	Centre for Infectious Diseases and Microbiology Public Health	NSW Health Pathology - Institute of Clinical Pathology and Medical Research; Westmead Hospital; University of Sydney	Draper J et al	https://www.gisaid.org	2020-04-19
EPI_ISL_427759	2020-03-20	genome	Centre for Infectious Diseases and Microbiology Public Health	NSW Health Pathology - Institute of Clinical Pathology and Medical Research; Westmead Hospital; University of Sydney	Sim E et al	https://www.gisaid.org	2020-04-19
EPI_ISL_427744	2020-03-21	genome	Centre for Infectious Diseases and Microbiology Public Health	NSW Health Pathology - Institute of Clinical Pathology and Medical Research; Westmead Hospital; University of Sydney	Bachmann N et al	https://www.gisaid.org	2020-04-19
EPI_ISL_427750	2020-03-23	genome	Centre for Infectious Diseases and Microbiology Public Health	NSW Health Pathology - Institute of Clinical Pathology and Medical Research; Westmead Hospital; University of Sydney	Rockett R et al	https://www.gisaid.org	2020-04-19
EPI_ISL_427706	2020-03-19	genome	Centre for Infectious Diseases and Microbiology Public Health	NSW Health Pathology - Institute of Clinical Pathology and Medical Research; Westmead Hospital; University of Sydney	Lam C et al	https://www.gisaid.org	2020-04-19
EPI_ISL_427703	2020-03-16	genome	Centre for Infectious Diseases and Microbiology Public Health	NSW Health Pathology - Institute of Clinical Pathology and Medical Research; Westmead Hospital; University of Sydney	Gray K et al	https://www.gisaid.org	2020-04-19
EPI_ISL_427704	2020-03-19	genome	Centre for Infectious Diseases and Microbiology Public Health	NSW Health Pathology - Institute of Clinical Pathology and Medical Research; Westmead Hospital; University of Sydney	Timms V et al	https://www.gisaid.org	2020-04-19
EPI_ISL_427729	2020-03-17	genome	Centre for Infectious Diseases and Microbiology Public Health	NSW Health Pathology - Institute of Clinical Pathology and Medical Research; Westmead Hospital; University of Sydney	Gall M et al	https://www.gisaid.org	2020-04-19
EPI_ISL_427770	2020-03-23	genome	Centre for Infectious Diseases and Microbiology Public Health	NSW Health Pathology - Institute of Clinical Pathology and Medical Research; Westmead Hospital; University of Sydney	Arnott A et al	https://www.gisaid.org	2020-04-19
EPI_ISL_427790	2020-03-23	genome	Centre for Infectious Diseases and Microbiology Public Health	NSW Health Pathology - Institute of Clinical Pathology and Medical Research; Westmead Hospital; University of Sydney	Sadsad R et al	https://www.gisaid.org	2020-04-19
EPI_ISL_427690	2020-03-21	genome	Centre for Infectious Diseases and Microbiology Public Health	NSW Health Pathology - Institute of Clinical Pathology and Medical Research; Westmead Hospital; University of Sydney	Draper J et al	https://www.gisaid.org	2020-04-19
EPI_ISL_427720	2020-03-18	genome	Centre for Infectious Diseases and Microbiology Public Health	NSW Health Pathology - Institute of Clinical Pathology and Medical Research; Westmead Hospital; University of Sydney	Sim E et al	https://www.gisaid.org	2020-04-19
EPI_ISL_427805	2020-03-20	genome	Centre for Infectious Diseases and Microbiology Public Health	NSW Health Pathology - Institute of Clinical Pathology and Medical Research; Westmead Hospital; University of Sydney	Bachmann N et al	https://www.gisaid.org	2020-04-19
EPI_ISL_427711	2020-03-21	genome	ACT Pathology, The Canberra Hospital	NSW Health Pathology - Institute of Clinical Pathology and Medical Research; Westmead Hospital; University of Sydney	Rockett R et al	https://www.gisaid.org	2020-04-19
EPI_ISL_427723	2020-03-19	genome	Centre for Infectious Diseases and Microbiology Public Health	NSW Health Pathology - Institute of Clinical Pathology and Medical Research; Westmead Hospital; University of Sydney	Lam C et al	https://www.gisaid.org	2020-04-19
EPI_ISL_427718	2020-03-16	genome	ACT Pathology, The Canberra Hospital	NSW Health Pathology - Institute of Clinical Pathology and Medical Research; Westmead Hospital; University of Sydney	Gray K et al	https://www.gisaid.org	2020-04-19
EPI_ISL_427725	2020-03-19	genome	Centre for Infectious Diseases and Microbiology Public Health	NSW Health Pathology - Institute of Clinical Pathology and Medical Research; Westmead Hospital; University of Sydney	Timms V et al	https://www.gisaid.org	2020-04-19
EPI_ISL_427800	2020-03-24	genome	Centre for Infectious Diseases and Microbiology Public Health	NSW Health Pathology - Institute of Clinical Pathology and Medical Research; Westmead Hospital; University of Sydney	Gall M et al	https://www.gisaid.org	2020-04-19
EPI_ISL_427702	2020-03-16	genome	Centre for Infectious Diseases and Microbiology Public Health	NSW Health Pathology - Institute of Clinical Pathology and Medical Research; Westmead Hospital; University of Sydney	Arnott A et al	https://www.gisaid.org	2020-04-19
EPI_ISL_427776	2020-03-23	genome	Centre for Infectious Diseases and Microbiology Public Health	NSW Health Pathology - Institute of Clinical Pathology and Medical Research; Westmead Hospital; University of Sydney	Sadsad R et al	https://www.gisaid.org	2020-04-19
EPI_ISL_427680	2020-03-22	genome	Centre for Infectious Diseases and Microbiology Public Health	NSW Health Pathology - Institute of Clinical Pathology and Medical Research; Westmead Hospital; University of Sydney	Draper J et al	https://www.gisaid.org	2020-04-19
EPI_ISL_427712	2020-03-20	genome	Centre for Infectious Diseases and Microbiology Public Health	NSW Health Pathology - Institute of Clinical Pathology and Medical Research; Westmead Hospital; University of Sydney	Sim E et al	https://www.gisaid.org	2020-04-19
EPI_ISL_427675	2020-03-17	genome	Centre for Infectious Diseases and Microbiology Public Health	NSW Health Pathology - Institute of Clinical Pathology and Medical Research; Westmead Hospital; University of Sydney	Bachmann N et al	https://www.gisaid.org	2020-04-19
EPI_ISL_427681	2020-03-19	genome	Centre for Infectious Diseases and Microbiology Public Health	NSW Health Pathology - Institute of Clinical Pathology and Medical Research; Westmead Hospital; University of Sydney	Rockett R et al	https://www.gisaid.org	2020-04-19
EPI_ISL_427716	2020-03-22	genome	Centre for Infectious Diseases and Microbiology Public Health	NSW Health Pathology - Institute of Clinical Pathology and Medical Research; Westmead Hospital; University of Sydney	Lam C et al	https://www.gisaid.org	2020-04-19
EPI_ISL_427672	2020-03-23	genome	Centre for Infectious Diseases and Microbiology Public Health	NSW Health Pathology - Institute of Clinical Pathology and Medical Research; Westmead Hospital; University of Sydney	Gray K et al	https://www.gisaid.org	2020-04-19
EPI_ISL_427678	2020-03-23	genome	Centre for Infectious Diseases and Microbiology Public Health	NSW Health Pathology - Institute of Clinical Pathology and Medical Research; Westmead Hospital; University of Sydney	Timms V et al	https://www.gisaid.org	2020-04-19
EPI_ISL_427769	2020-03-23	genome	Centre for Infectious Diseases and Microbiology Public Health	NSW Health Pathology - Institute of Clinical Pathology and Medical Research; Westmead Hospital; University of Sydney	Gall M et al	https://www.gisaid.org	2020-04-19
EPI_ISL_427774	2020-03-22	genome	Centre for Infectious Diseases and Microbiology Public Health	NSW Health Pathology - Institute of Clinical Pathology and Medical Research; Westmead Hospital; University of Sydney	Arnott A et al	https://www.gisaid.org	2020-04-19
EPI_ISL_427777	2020-03-21	genome	Centre for Infectious Diseases and Microbiology Public Health	NSW Health Pathology - Institute of Clinical Pathology and Medical Research; Westmead Hospital; University of Sydney	Sadsad R et al	https://www.gisaid.org	2020-04-19
EPI_ISL_421636	2020-03-26	genome	Pathology North	Public Health Virology Laboratory	Bixing Huang et al	https://www.gisaid.org	2020-04-09
EPI_ISL_419831	2020-02-21	genome	Royal Darwin Hospital	Victorian Infectious Diseases Reference Laboratory and Microbiological Diagnostic Unit Public Health Laboratory, Doherty Institute	Meumann et al	https://www.gisaid.org	2020-04-03
EPI_ISL_419832	2020-02-21	genome	Royal Darwin Hospital	Victorian Infectious Diseases Reference Laboratory and Microbiological Diagnostic Unit Public Health Laboratory, Doherty Institute	Meumann et al	https://www.gisaid.org	2020-04-03
EPI_ISL_419833	2020-02-22	genome	Royal Darwin Hospital	Victorian Infectious Diseases Reference Laboratory and Microbiological Diagnostic Unit Public Health Laboratory, Doherty Institute	Meumann et al	https://www.gisaid.org	2020-04-03
EPI_ISL_419835	2020-02-24	genome	Royal Darwin Hospital	Victorian Infectious Diseases Reference Laboratory and Microbiological Diagnostic Unit Public Health Laboratory, Doherty Institute	Meumann et al	https://www.gisaid.org	2020-04-03
EPI_ISL_426633	2020-03-19	genome	Royal Darwin Hospital Pathology	Microbiological Diagnostic Unit Public Health Laboratory and Victorian Infectious Diseases Reference Laboratory, Doherty Institute	Meumann et al	https://www.gisaid.org	2020-04-17
EPI_ISL_426634	2020-03-20	genome	Royal Darwin Hospital Pathology	Microbiological Diagnostic Unit Public Health Laboratory and Victorian Infectious Diseases Reference Laboratory, Doherty Institute	Meumann et al	https://www.gisaid.org	2020-04-17
EPI_ISL_426898	2020-03-26	genome	Royal Darwin Hospital Pathology	Microbiological Diagnostic Unit Public Health Laboratory and Victorian Infectious Diseases Reference Laboratory, Doherty Institute	Meumann et al	https://www.gisaid.org	2020-04-17
EPI_ISL_426899	2020-03-27	genome	Royal Darwin Hospital Pathology	Microbiological Diagnostic Unit Public Health Laboratory and Victorian Infectious Diseases Reference Laboratory, Doherty Institute	Meumann et al	https://www.gisaid.org	2020-04-17
EPI_ISL_426900	2020-03-25	genome	Royal Darwin Hospital Pathology	Microbiological Diagnostic Unit Public Health Laboratory and Victorian Infectious Diseases Reference Laboratory, Doherty Institute	Meumann et al	https://www.gisaid.org	2020-04-17
EPI_ISL_426901	2020-03-25	genome	Royal Darwin Hospital Pathology	Microbiological Diagnostic Unit Public Health Laboratory and Victorian Infectious Diseases Reference Laboratory, Doherty Institute	Meumann et al	https://www.gisaid.org	2020-04-17
EPI_ISL_426902	2020-03-26	genome	Royal Darwin Hospital Pathology	Microbiological Diagnostic Unit Public Health Laboratory and Victorian Infectious Diseases Reference Laboratory, Doherty Institute	Meumann et al	https://www.gisaid.org	2020-04-17
EPI_ISL_426903	2020-03-24	genome	Royal Darwin Hospital Pathology	Microbiological Diagnostic Unit Public Health Laboratory and Victorian Infectious Diseases Reference Laboratory, Doherty Institute	Meumann et al	https://www.gisaid.org	2020-04-17
EPI_ISL_426904	2020-03-24	genome	Royal Darwin Hospital Pathology	Microbiological Diagnostic Unit Public Health Laboratory and Victorian Infectious Diseases Reference Laboratory, Doherty Institute	Meumann et al	https://www.gisaid.org	2020-04-17
EPI_ISL_426635	2020-03-23	genome	Royal Darwin Hospital Pathology	Microbiological Diagnostic Unit Public Health Laboratory and Victorian Infectious Diseases Reference Laboratory, Doherty Institute	Meumann et al	https://www.gisaid.org	2020-04-17
EPI_ISL_426636	2020-03-25	genome	Royal Darwin Hospital Pathology	Microbiological Diagnostic Unit Public Health Laboratory and Victorian Infectious Diseases Reference Laboratory, Doherty Institute	Meumann et al	https://www.gisaid.org	2020-04-17
EPI_ISL_456497	2020-05-01	genome	Royal Darwin Hospital Pathology	Microbiological Diagnostic Unit Public Health Laboratory, The Peter Doherty Institute for Infection and Immunity	Meumann et al	https://www.gisaid.org	2020-06-02
EPI_ISL_456498	2020-05-01	genome	Royal Darwin Hospital Pathology	Microbiological Diagnostic Unit Public Health Laboratory, The Peter Doherty Institute for Infection and Immunity	Meumann et al	https://www.gisaid.org	2020-06-02
EPI_ISL_407894	2020-01-28	genome	Pathology Queensland	Public Health Virology Laboratory	Ben Huang et al	https://www.gisaid.org	2020-02-06
EPI_ISL_407896	2020-01-30	genome	Pathology Queensland	Public Health Virology Laboratory	Ben Huang et al	https://www.gisaid.org	2020-02-06
EPI_ISL_410717	2020-02-05	genome	Pathology Queensland	Public Health Virology Laboratory	Ben Huang et al	https://www.gisaid.org	2020-02-18
EPI_ISL_410718	2020-02-05	genome	Pathology Queensland	Public Health Virology Laboratory	Ben Huang et al	https://www.gisaid.org	2020-02-18
EPI_ISL_414414	2020-02-29	genome	Pathology Queensland	Public Health Virology Laboratory	Bixing Huang et al	https://www.gisaid.org	2020-03-12
EPI_ISL_417031	2020-03-11	genome	Pathology Queensland	Public Health Virology Laboratory	Bixing Huang et al	https://www.gisaid.org	2020-03-24
EPI_ISL_417032	2020-03-11	genome	Rockhampton Base Hospital	Public Health Virology Laboratory	Bixing Huang et al	https://www.gisaid.org	2020-03-24
EPI_ISL_417033	2020-03-11	genome	Sullivan Nicolaides Pathology	Public Health Virology Laboratory	Bixing Huang et al	https://www.gisaid.org	2020-03-24
EPI_ISL_418799	2020-02-28	genome	Mater Pathology	Public Health Virology Laboratory	Bixing Huang et al	https://www.gisaid.org	2020-03-31
EPI_ISL_418801	2020-03-14	genome	Mater Pathology	Public Health Virology Laboratory	Bixing Huang et al	https://www.gisaid.org	2020-03-31
EPI_ISL_418802	2020-03-18	genome	Pathology Queensland	Public Health Virology Laboratory	Bixing Huang et al	https://www.gisaid.org	2020-03-31
EPI_ISL_418803	2020-03-18	genome	Pathology Queensland	Public Health Virology Laboratory	Bixing Huang et al	https://www.gisaid.org	2020-03-31
EPI_ISL_418804	2020-03-18	genome	Pathology Queensland	Public Health Virology Laboratory	Bixing Huang et al	https://www.gisaid.org	2020-03-31
EPI_ISL_418807	2020-03-19	genome	Pathology Queensland	Public Health Virology Laboratory	Bixing Huang et al	https://www.gisaid.org	2020-03-31
EPI_ISL_418808	2020-03-19	genome	Pathology Queensland	Public Health Virology Laboratory	Bixing Huang et al	https://www.gisaid.org	2020-03-31
EPI_ISL_420878	2020-03-24	genome	Mater Pathology	Public Health Virology Laboratory	Bixing Huang et al	https://www.gisaid.org	2020-04-07
EPI_ISL_420879	2020-03-25	genome	Mater Pathology	Public Health Virology Laboratory	Bixing Huang et al	https://www.gisaid.org	2020-04-07
EPI_ISL_436097	2020-03-25	genome	Prince Charles Hospital	Public Health Virology Laboratory, Forensics and Scientific Services, Queensland Health	Alyssa Pyke et al	https://www.gisaid.org	2020-05-05
EPI_ISL_436098	2020-03-23	genome	Royal Brisbane and Women's Hospital	Public Health Virology Laboratory, Forensic and Scientific Services, Queensland Health	Alyssa Pyke et al	https://www.gisaid.org	2020-05-06
EPI_ISL_444611	2020-03-22	genome	Pathology Queensland	Public Health Virology Laboratory	Bixing Huang et al	https://www.gisaid.org	2020-05-14
EPI_ISL_444612	2020-03-23	genome	QML Pathology	Public Health Virology Laboratory	Bixing Huang et al	https://www.gisaid.org	2020-05-14
EPI_ISL_444793	2020-03-24	genome	Pathology Queensland	Public Health Virology Laboratory	Bixing Huang et al	https://www.gisaid.org	2020-05-14
EPI_ISL_444794	2020-03-26	genome	Cairns Hospital	Public Health Virology Laboratory	Bixing Huang et al	https://www.gisaid.org	2020-05-14
EPI_ISL_447594	2020-03-24	genome	Caloundra Hospital	Public Health Virology Laboratory	Bixing Huang et al	https://www.gisaid.org	2020-05-18
EPI_ISL_447595	2020-03-24	genome	Pathology Queensland, Sunshine Coast University Hospital	Public Health Virology Laboratory	Bixing Huang et al	https://www.gisaid.org	2020-05-18
EPI_ISL_468041	2020-03-31	genome	SA Pathology	SA Pathology	Lex Leong et al	https://www.gisaid.org	2020-06-16
EPI_ISL_468019	2020-04-02	genome	SA Pathology	SA Pathology	Lex Leong et al	https://www.gisaid.org	2020-06-16
EPI_ISL_467990	2020-04-02	genome	SA Pathology	SA Pathology	Leong et al	https://www.gisaid.org	2020-06-16
EPI_ISL_468012	2020-04-02	genome	SA Pathology	SA Pathology	Lex Leong et al	https://www.gisaid.org	2020-06-16
EPI_ISL_467994	2020-04-02	genome	SA Pathology	SA Pathology	Lex Leong et al	https://www.gisaid.org	2020-06-16
EPI_ISL_468017	2020-04-02	genome	SA Pathology	SA Pathology	Lex Leong et al	https://www.gisaid.org	2020-06-16
EPI_ISL_468011	2020-04-03	genome	SA Pathology	SA Pathology	Lex Leong et al	https://www.gisaid.org	2020-06-16
EPI_ISL_468009	2020-04-06	genome	SA Pathology	SA Pathology	Lex Leong et al	https://www.gisaid.org	2020-06-16
EPI_ISL_450193	2020-03-16	genome	SA Pathology	SA Pathology	Lex Leong et al	https://www.gisaid.org	2020-05-20
EPI_ISL_451077	2020-03-18	genome	SA Pathology	SA Pathology	Lex Leong et al	https://www.gisaid.org	2020-05-23
EPI_ISL_451078	2020-03-19	genome	SA Pathology	SA Pathology	Lex Leong et al	https://www.gisaid.org	2020-05-23
EPI_ISL_451079	2020-03-19	genome	SA Pathology	SA Pathology	Lex Leong et al	https://www.gisaid.org	2020-05-23
EPI_ISL_451080	2020-03-20	genome	SA Pathology	SA Pathology	Lex Leong et al	https://www.gisaid.org	2020-05-23
EPI_ISL_450194	2020-03-19	genome	SA Pathology	SA Pathology	Lex Leong et al	https://www.gisaid.org	2020-05-20
EPI_ISL_451081	2020-03-20	genome	SA Pathology	SA Pathology	Lex Leong et al	https://www.gisaid.org	2020-05-23
EPI_ISL_450195	2020-03-21	genome	SA Pathology	SA Pathology	Lex Leong et al	https://www.gisaid.org	2020-05-20
EPI_ISL_451082	2020-03-21	genome	SA Pathology	SA Pathology	Lex Leong et al	https://www.gisaid.org	2020-05-23
EPI_ISL_451083	2020-03-21	genome	SA Pathology	SA Pathology	Lex Leong et al	https://www.gisaid.org	2020-05-23
EPI_ISL_451084	2020-03-22	genome	SA Pathology	SA Pathology	Lex Leong et al	https://www.gisaid.org	2020-05-23
EPI_ISL_451085	2020-03-22	genome	SA Pathology	SA Pathology	Lex Leong et al	https://www.gisaid.org	2020-05-23
EPI_ISL_451086	2020-03-24	genome	SA Pathology	SA Pathology	Lex Leong et al	https://www.gisaid.org	2020-05-23
EPI_ISL_451087	2020-03-23	genome	SA Pathology	SA Pathology	Lex Leong et al	https://www.gisaid.org	2020-05-23
EPI_ISL_451088	2020-03-24	genome	SA Pathology	SA Pathology	Lex Leong et al	https://www.gisaid.org	2020-05-23
EPI_ISL_451089	2020-03-26	genome	SA Pathology	SA Pathology	Lex Leong et al	https://www.gisaid.org	2020-05-23
EPI_ISL_451090	2020-03-26	genome	SA Pathology	SA Pathology	Lex Leong et al	https://www.gisaid.org	2020-05-23
EPI_ISL_451091	2020-03-26	genome	SA Pathology	SA Pathology	Lex Leong et al	https://www.gisaid.org	2020-05-23
EPI_ISL_451092	2020-03-26	genome	SA Pathology	SA Pathology	Lex Leong et al	https://www.gisaid.org	2020-05-23
EPI_ISL_451093	2020-03-26	genome	SA Pathology	SA Pathology	Lex Leong et al	https://www.gisaid.org	2020-05-23
EPI_ISL_451094	2020-03-26	genome	SA Pathology	SA Pathology	Lex Leong et al	https://www.gisaid.org	2020-05-23
EPI_ISL_451095	2020-03-27	genome	SA Pathology	SA Pathology	Lex Leong et al	https://www.gisaid.org	2020-05-23
EPI_ISL_451096	2020-03-27	genome	SA Pathology	SA Pathology	Lex Leong et al	https://www.gisaid.org	2020-05-23
EPI_ISL_451097	2020-03-27	genome	SA Pathology	SA Pathology	Lex Leong et al	https://www.gisaid.org	2020-05-23
EPI_ISL_451098	2020-03-27	genome	SA Pathology	SA Pathology	Lex Leong et al	https://www.gisaid.org	2020-05-23
EPI_ISL_451099	2020-03-27	genome	SA Pathology	SA Pathology	Lex Leong et al	https://www.gisaid.org	2020-05-23
EPI_ISL_451100	2020-03-28	genome	SA Pathology	SA Pathology	Lex Leong et al	https://www.gisaid.org	2020-05-23
EPI_ISL_451101	2020-03-28	genome	SA Pathology	SA Pathology	Lex Leong et al	https://www.gisaid.org	2020-05-23
EPI_ISL_451102	2020-03-28	genome	SA Pathology	SA Pathology	Lex Leong et al	https://www.gisaid.org	2020-05-23
EPI_ISL_451103	2020-03-29	genome	SA Pathology	SA Pathology	Lex Leong et al	https://www.gisaid.org	2020-05-23
EPI_ISL_451104	2020-03-29	genome	SA Pathology	SA Pathology	Lex Leong et al	https://www.gisaid.org	2020-05-23
EPI_ISL_451105	2020-03-29	genome	SA Pathology	SA Pathology	Lex Leong et al	https://www.gisaid.org	2020-05-23
EPI_ISL_451106	2020-03-30	genome	SA Pathology	SA Pathology	Lex Leong et al	https://www.gisaid.org	2020-05-23
EPI_ISL_451107	2020-03-28	genome	SA Pathology	SA Pathology	Lex Leong et al	https://www.gisaid.org	2020-05-23
EPI_ISL_451108	2020-03-30	genome	SA Pathology	SA Pathology	Lex Leong et al	https://www.gisaid.org	2020-05-23
EPI_ISL_451109	2020-03-31	genome	SA Pathology	SA Pathology	Lex Leong et al	https://www.gisaid.org	2020-05-23
EPI_ISL_451110	2020-03-31	genome	SA Pathology	SA Pathology	Lex Leong et al	https://www.gisaid.org	2020-05-23
EPI_ISL_451111	2020-03-31	genome	SA Pathology	SA Pathology	Lex Leong et al	https://www.gisaid.org	2020-05-23
EPI_ISL_451112	2020-03-31	genome	SA Pathology	SA Pathology	Lex Leong et al	https://www.gisaid.org	2020-05-23
EPI_ISL_451113	2020-03-31	genome	SA Pathology	SA Pathology	Lex Leong et al	https://www.gisaid.org	2020-05-23
EPI_ISL_451114	2020-03-31	genome	SA Pathology	SA Pathology	Lex Leong et al	https://www.gisaid.org	2020-05-23
EPI_ISL_451115	2020-03-31	genome	SA Pathology	SA Pathology	Lex Leong et al	https://www.gisaid.org	2020-05-23
EPI_ISL_451116	2020-03-31	genome	SA Pathology	SA Pathology	Lex Leong et al	https://www.gisaid.org	2020-05-23
EPI_ISL_451117	2020-03-31	genome	SA Pathology	SA Pathology	Lex Leong et al	https://www.gisaid.org	2020-05-23
EPI_ISL_451118	2020-03-31	genome	SA Pathology	SA Pathology	Lex Leong et al	https://www.gisaid.org	2020-05-23
EPI_ISL_451119	2020-03-31	genome	SA Pathology	SA Pathology	Lex Leong et al	https://www.gisaid.org	2020-05-23
EPI_ISL_451120	2020-03-31	genome	SA Pathology	SA Pathology	Lex Leong et al	https://www.gisaid.org	2020-05-23
EPI_ISL_451121	2020-03-31	genome	SA Pathology	SA Pathology	Lex Leong et al	https://www.gisaid.org	2020-05-23
EPI_ISL_451122	2020-03-31	genome	SA Pathology	SA Pathology	Lex Leong et al	https://www.gisaid.org	2020-05-23
EPI_ISL_451123	2020-04-01	genome	SA Pathology	SA Pathology	Lex Leong et al	https://www.gisaid.org	2020-05-23
EPI_ISL_451124	2020-04-01	genome	SA Pathology	SA Pathology	Lex Leong et al	https://www.gisaid.org	2020-05-23
EPI_ISL_451125	2020-04-01	genome	SA Pathology	SA Pathology	Lex Leong et al	https://www.gisaid.org	2020-05-23
EPI_ISL_451126	2020-04-01	genome	SA Pathology	SA Pathology	Lex Leong et al	https://www.gisaid.org	2020-05-23
EPI_ISL_451127	2020-04-01	genome	SA Pathology	SA Pathology	Lex Leong et al	https://www.gisaid.org	2020-05-23
EPI_ISL_451128	2020-04-02	genome	SA Pathology	SA Pathology	Lex Leong et al	https://www.gisaid.org	2020-05-23
EPI_ISL_451129	2020-04-09	genome	SA Pathology	SA Pathology	Lex Leong et al	https://www.gisaid.org	2020-05-23
EPI_ISL_468039	2020-02-22	genome	SA Pathology	SA Pathology	Lex Leong et al	https://www.gisaid.org	2020-06-16
EPI_ISL_468038	2020-03-04	genome	SA Pathology	SA Pathology	Lex Leong et al	https://www.gisaid.org	2020-06-16
EPI_ISL_451130	2020-03-16	genome	SA Pathology	SA Pathology	Lex Leong et al	https://www.gisaid.org	2020-05-23
EPI_ISL_451131	2020-03-15	genome	SA Pathology	SA Pathology	Lex Leong et al	https://www.gisaid.org	2020-05-23
EPI_ISL_468016	2020-03-16	genome	SA Pathology	SA Pathology	Lex Leong et al	https://www.gisaid.org	2020-06-16
EPI_ISL_451132	2020-03-17	genome	SA Pathology	SA Pathology	Lex Leong et al	https://www.gisaid.org	2020-05-23
EPI_ISL_451133	2020-03-20	genome	SA Pathology	SA Pathology	Lex Leong et al	https://www.gisaid.org	2020-05-23
EPI_ISL_451134	2020-03-21	genome	SA Pathology	SA Pathology	Lex Leong et al	https://www.gisaid.org	2020-05-23
EPI_ISL_451135	2020-03-21	genome	SA Pathology	SA Pathology	Lex Leong et al	https://www.gisaid.org	2020-05-23
EPI_ISL_451136	2020-03-22	genome	SA Pathology	SA Pathology	Lex Leong et al	https://www.gisaid.org	2020-05-23
EPI_ISL_451137	2020-03-24	genome	SA Pathology	SA Pathology	Lex Leong et al	https://www.gisaid.org	2020-05-23
EPI_ISL_451138	2020-03-25	genome	SA Pathology	SA Pathology	Lex Leong et al	https://www.gisaid.org	2020-05-23
EPI_ISL_451139	2020-03-25	genome	SA Pathology	SA Pathology	Lex Leong et al	https://www.gisaid.org	2020-05-23
EPI_ISL_451140	2020-03-24	genome	SA Pathology	SA Pathology	Lex Leong et al	https://www.gisaid.org	2020-05-23
EPI_ISL_451141	2020-03-26	genome	SA Pathology	SA Pathology	Lex Leong et al	https://www.gisaid.org	2020-05-23
EPI_ISL_451142	2020-03-30	genome	SA Pathology	SA Pathology	Lex Leong et al	https://www.gisaid.org	2020-05-23
EPI_ISL_451143	2020-03-31	genome	SA Pathology	SA Pathology	Lex Leong et al	https://www.gisaid.org	2020-05-23
EPI_ISL_467987	2020-04-03	genome	SA Pathology	SA Pathology	Lex Leong et al	https://www.gisaid.org	2020-06-16
EPI_ISL_451144	2020-04-10	genome	SA Pathology	SA Pathology	Lex Leong et al	https://www.gisaid.org	2020-05-23
EPI_ISL_451145	2020-04-11	genome	SA Pathology	SA Pathology	Lex Leong et al	https://www.gisaid.org	2020-05-23
EPI_ISL_451146	2020-03-10	genome	SA Pathology	SA Pathology	Lex Leong et al	https://www.gisaid.org	2020-05-23
EPI_ISL_451147	2020-03-16	genome	SA Pathology	SA Pathology	Lex Leong et al	https://www.gisaid.org	2020-05-23
EPI_ISL_451148	2020-03-23	genome	SA Pathology	SA Pathology	Lex Leong et al	https://www.gisaid.org	2020-05-23
EPI_ISL_467985	2020-03-13	genome	SA Pathology	SA Pathology	Lex Leong et al	https://www.gisaid.org	2020-06-16
EPI_ISL_468031	2020-03-30	genome	SA Pathology	SA Pathology	Lex Leong et al	https://www.gisaid.org	2020-06-16
EPI_ISL_468013	2020-03-29	genome	SA Pathology	SA Pathology	Lex Leong et al	https://www.gisaid.org	2020-06-16
EPI_ISL_468036	2020-03-30	genome	SA Pathology	SA Pathology	Lex Leong et al	https://www.gisaid.org	2020-06-16
EPI_ISL_468003	2020-04-02	genome	SA Pathology	SA Pathology	Lex Leong et al	https://www.gisaid.org	2020-06-16
EPI_ISL_467989	2020-05-05	genome	SA Pathology	SA Pathology	Lex Leong et al	https://www.gisaid.org	2020-06-16
EPI_ISL_468032	2020-01-30	genome	SA Pathology	SA Pathology	Lex Leong et al	https://www.gisaid.org	2020-06-16
EPI_ISL_468001	2020-03-14	genome	SA Pathology	SA Pathology	Lex Leong et al	https://www.gisaid.org	2020-06-16
EPI_ISL_468000	2020-03-15	genome	SA Pathology	SA Pathology	Lex Leong et al	https://www.gisaid.org	2020-06-16
EPI_ISL_467995	2020-03-15	genome	SA Pathology	SA Pathology	Lex Leong et al	https://www.gisaid.org	2020-06-16
EPI_ISL_468026	2020-03-26	genome	SA Pathology	SA Pathology	Lex Leong et al	https://www.gisaid.org	2020-06-16
EPI_ISL_468024	2020-04-03	genome	SA Pathology	SA Pathology	Lex Leong et al	https://www.gisaid.org	2020-06-16
EPI_ISL_468008	2020-03-30	genome	SA Pathology	SA Pathology	Lex Leong et al	https://www.gisaid.org	2020-06-16
EPI_ISL_468005	2020-03-31	genome	SA Pathology	SA Pathology	Lex Leong et al	https://www.gisaid.org	2020-06-16
EPI_ISL_468033	2020-03-25	genome	SA Pathology	SA Pathology	Lex Leong et al	https://www.gisaid.org	2020-06-16
EPI_ISL_467997	2020-03-30	genome	SA Pathology	SA Pathology	Lex Leong et al	https://www.gisaid.org	2020-06-16
EPI_ISL_468023	2020-03-25	genome	SA Pathology	SA Pathology	Lex Leong et al	https://www.gisaid.org	2020-06-16
EPI_ISL_468015	2020-03-25	genome	SA Pathology	SA Pathology	Lex Leong et al	https://www.gisaid.org	2020-06-16
EPI_ISL_468002	2020-03-24	genome	SA Pathology	SA Pathology	Lex Leong et al	https://www.gisaid.org	2020-06-16
EPI_ISL_467999	2020-03-31	genome	SA Pathology	SA Pathology	Lex Leong et al	https://www.gisaid.org	2020-06-16
EPI_ISL_468014	2020-03-26	genome	SA Pathology	SA Pathology	Lex Leong et al	https://www.gisaid.org	2020-06-16
EPI_ISL_467992	2020-03-20	genome	SA Pathology	SA Pathology	Lex Leong et al	https://www.gisaid.org	2020-06-16
EPI_ISL_468027	2020-04-07	genome	SA Pathology	SA Pathology	Lex Leong et al	https://www.gisaid.org	2020-06-16
EPI_ISL_467993	2020-03-31	genome	SA Pathology	SA Pathology	Lex Leong et al	https://www.gisaid.org	2020-06-16
EPI_ISL_468028	2020-03-25	genome	SA Pathology	SA Pathology	Lex Leong et al	https://www.gisaid.org	2020-06-16
EPI_ISL_468010	2020-04-01	genome	SA Pathology	SA Pathology	Lex Leong et al	https://www.gisaid.org	2020-06-16
EPI_ISL_468022	2020-03-25	genome	SA Pathology	SA Pathology	Lex Leong et al	https://www.gisaid.org	2020-06-16
EPI_ISL_468043	2020-03-31	genome	SA Pathology	SA Pathology	Lex Leong et al	https://www.gisaid.org	2020-06-16
EPI_ISL_468018	2020-03-25	genome	SA Pathology	SA Pathology	Lex Leong et al	https://www.gisaid.org	2020-06-16
EPI_ISL_468042	2020-03-25	genome	SA Pathology	SA Pathology	Lex Leong et al	https://www.gisaid.org	2020-06-16
EPI_ISL_468040	2020-04-01	genome	SA Pathology	SA Pathology	Lex Leong et al	https://www.gisaid.org	2020-06-16
EPI_ISL_467991	2020-03-25	genome	SA Pathology	SA Pathology	Lex Leong et al	https://www.gisaid.org	2020-06-16
EPI_ISL_468029	2020-03-25	genome	SA Pathology	SA Pathology	Lex Leong et al	https://www.gisaid.org	2020-06-16
EPI_ISL_467996	2020-04-04	genome	SA Pathology	SA Pathology	Lex Leong et al	https://www.gisaid.org	2020-06-16
EPI_ISL_467988	2020-03-25	genome	SA Pathology	SA Pathology	Lex Leong et al	https://www.gisaid.org	2020-06-16
EPI_ISL_468004	2020-03-28	genome	SA Pathology	SA Pathology	Lex Leong et al	https://www.gisaid.org	2020-06-16
EPI_ISL_468035	2020-03-31	genome	SA Pathology	SA Pathology	Lex Leong et al	https://www.gisaid.org	2020-06-16
EPI_ISL_467998	2020-04-06	genome	SA Pathology	SA Pathology	Lex Leong et al	https://www.gisaid.org	2020-06-16
EPI_ISL_468020	2020-03-25	genome	SA Pathology	SA Pathology	Lex Leong et al	https://www.gisaid.org	2020-06-16
EPI_ISL_468021	2020-03-25	genome	SA Pathology	SA Pathology	Lex Leong et al	https://www.gisaid.org	2020-06-16
EPI_ISL_468034	2020-03-25	genome	SA Pathology	SA Pathology	Lex Leong et al	https://www.gisaid.org	2020-06-16
EPI_ISL_468030	2020-03-25	genome	SA Pathology	SA Pathology	Lex Leong et al	https://www.gisaid.org	2020-06-16
EPI_ISL_468025	2020-04-07	genome	SA Pathology	SA Pathology	Lex Leong et al	https://www.gisaid.org	2020-06-16
EPI_ISL_468007	2020-04-07	genome	SA Pathology	SA Pathology	Lex Leong et al	https://www.gisaid.org	2020-06-16
EPI_ISL_467986	2020-04-07	genome	SA Pathology	SA Pathology	Lex Leong et al	https://www.gisaid.org	2020-06-16
EPI_ISL_468006	2020-03-31	genome	SA Pathology	SA Pathology	Lex Leong et al	https://www.gisaid.org	2020-06-16
EPI_ISL_468037	2020-01-30	genome	SA Pathology	SA Pathology	Lex Leong et al	https://www.gisaid.org	2020-06-16
EPI_ISL_420855	2020-03-23	genome	Geelong Centre for Emerging Infectious Diseases	Geelong Centre for Emerging Infectious Diseases	Chamings et al	https://www.gisaid.org	2020-04-07
EPI_ISL_420876	2020-03-24	genome	Geelong Centre for Emerging Infectious Diseases	Geelong Centre for Emerging Infectious Diseases	Chamings et al	https://www.gisaid.org	2020-04-07
EPI_ISL_420877	2020-03-28	genome	Geelong Centre for Emerging Infectious Diseases	Geelong Centre for Emerging Infectious Diseases	Chamings et al	https://www.gisaid.org	2020-04-07
EPI_ISL_430064	2020-03-07	genome	Geelong Centre for Emerging Infectious Diseases	Geelong Centre for Emerging Infectious Diseases	Chamings A. et al	https://www.gisaid.org	2020-04-25
EPI_ISL_430065	2020-04-08	genome	Geelong Centre for Emerging Infectious Diseases	Geelong Centre for Emerging Infectious Diseases	Chamings A. et al	https://www.gisaid.org	2020-04-25
EPI_ISL_430066	2020-04-08	genome	Geelong Centre for Emerging Infectious Diseases	Geelong Centre for Emerging Infectious Diseases	Chamings A. et al	https://www.gisaid.org	2020-04-25
EPI_ISL_406844	2020-01-25	genome	Monash Medical Centre	Collaboration between the University of Melbourne at The Peter Doherty Institute for Infection and Immunity, and the Victorian Infectious Disease Reference Laboratory	Caly et al	https://www.gisaid.org	2020-01-31
EPI_ISL_416410	2020-01-24	genome	Victorian Infectious Diseases Reference Laboratory (VIDRL)	Victorian Infectious Diseases Reference Laboratory and Microbiological Diagnostic Unit Public Health Laboratory, Doherty Institute	Caly L. et al	https://www.gisaid.org	2020-03-20
EPI_ISL_416411	2020-01-25	genome	Victorian Infectious Diseases Reference Laboratory (VIDRL)	Victorian Infectious Diseases Reference Laboratory and Microbiological Diagnostic Unit Public Health Laboratory, Doherty Institute	Caly L. et al	https://www.gisaid.org	2020-03-20
EPI_ISL_416412	2020-03-02	genome	Victorian Infectious Diseases Reference Laboratory (VIDRL)	Victorian Infectious Diseases Reference Laboratory and Microbiological Diagnostic Unit Public Health Laboratory, Doherty Institute	Caly L. et al	https://www.gisaid.org	2020-03-20
EPI_ISL_416413	2020-03-05	genome	Victorian Infectious Diseases Reference Laboratory (VIDRL)	Victorian Infectious Diseases Reference Laboratory and Microbiological Diagnostic Unit Public Health Laboratory, Doherty Institute	Caly L. et al	https://www.gisaid.org	2020-03-20
EPI_ISL_416414	2020-03-06	genome	Victorian Infectious Diseases Reference Laboratory (VIDRL)	Victorian Infectious Diseases Reference Laboratory and Microbiological Diagnostic Unit Public Health Laboratory, Doherty Institute	Caly L. et al	https://www.gisaid.org	2020-03-20
EPI_ISL_416415	2020-02-08	genome	Victorian Infectious Diseases Reference Laboratory (VIDRL)	Victorian Infectious Diseases Reference Laboratory and Microbiological Diagnostic Unit Public Health Laboratory, Doherty Institute	Caly L. et al	https://www.gisaid.org	2020-03-20
EPI_ISL_416514	2020-03-15	genome	Victorian Infectious Diseases Reference Laboratory (VIDRL)	Victorian Infectious Diseases Reference Laboratory and Microbiological Diagnostic Unit Public Health Laboratory, Doherty Institute	Caly L. et al	https://www.gisaid.org	2020-03-22
EPI_ISL_416515	2020-03-15	genome	Victorian Infectious Diseases Reference Laboratory (VIDRL)	Victorian Infectious Diseases Reference Laboratory and Microbiological Diagnostic Unit Public Health Laboratory, Doherty Institute	Caly L. et al	https://www.gisaid.org	2020-03-22
EPI_ISL_416516	2020-03-16	genome	Victorian Infectious Diseases Reference Laboratory (VIDRL)	Victorian Infectious Diseases Reference Laboratory and Microbiological Diagnostic Unit Public Health Laboratory, Doherty Institute	Caly L. et al	https://www.gisaid.org	2020-03-22
EPI_ISL_419812	2020-03-16	genome	Victorian Infectious Diseases Reference Laboratory (VIDRL)	Victorian Infectious Diseases Reference Laboratory and Microbiological Diagnostic Unit Public Health Laboratory, Doherty Institute	Caly L. et al	https://www.gisaid.org	2020-04-03
EPI_ISL_430484	2020-03-31	genome	Victorian Infectious Diseases Reference Laboratory (VIDRL)	Microbiological Diagnostic Unit Public Health Laboratory and Victorian Infectious Diseases Reference Laboratory, The Peter Doherty Institute for Infection and Immunity	Caly L. et al	https://www.gisaid.org	2020-04-27
EPI_ISL_430485	2020-03-31	genome	Victorian Infectious Diseases Reference Laboratory (VIDRL)	Microbiological Diagnostic Unit Public Health Laboratory and Victorian Infectious Diseases Reference Laboratory, The Peter Doherty Institute for Infection and Immunity	Caly L. et al	https://www.gisaid.org	2020-04-27
EPI_ISL_430486	2020-03-31	genome	Victorian Infectious Diseases Reference Laboratory (VIDRL)	Microbiological Diagnostic Unit Public Health Laboratory and Victorian Infectious Diseases Reference Laboratory, The Peter Doherty Institute for Infection and Immunity	Caly L. et al	https://www.gisaid.org	2020-04-27
EPI_ISL_430487	2020-03-31	genome	Victorian Infectious Diseases Reference Laboratory (VIDRL)	Microbiological Diagnostic Unit Public Health Laboratory and Victorian Infectious Diseases Reference Laboratory, The Peter Doherty Institute for Infection and Immunity	Caly L. et al	https://www.gisaid.org	2020-04-27
EPI_ISL_430488	2020-03-31	genome	Victorian Infectious Diseases Reference Laboratory (VIDRL)	Microbiological Diagnostic Unit Public Health Laboratory and Victorian Infectious Diseases Reference Laboratory, The Peter Doherty Institute for Infection and Immunity	Caly L. et al	https://www.gisaid.org	2020-04-27
EPI_ISL_430491	2020-03-31	genome	Victorian Infectious Diseases Reference Laboratory (VIDRL)	Microbiological Diagnostic Unit Public Health Laboratory and Victorian Infectious Diseases Reference Laboratory, The Peter Doherty Institute for Infection and Immunity	Caly L. et al	https://www.gisaid.org	2020-04-27
EPI_ISL_430473	2020-03-31	genome	Victorian Infectious Diseases Reference Laboratory (VIDRL)	Microbiological Diagnostic Unit Public Health Laboratory and Victorian Infectious Diseases Reference Laboratory, The Peter Doherty Institute for Infection and Immunity	Caly L. et al	https://www.gisaid.org	2020-04-27
EPI_ISL_419813	2020-03-16	genome	Victorian Infectious Diseases Reference Laboratory (VIDRL)	Victorian Infectious Diseases Reference Laboratory and Microbiological Diagnostic Unit Public Health Laboratory, Doherty Institute	Caly L. et al	https://www.gisaid.org	2020-04-03
EPI_ISL_430560	2020-04-01	genome	Victorian Infectious Diseases Reference Laboratory (VIDRL)	Microbiological Diagnostic Unit Public Health Laboratory and Victorian Infectious Diseases Reference Laboratory, The Peter Doherty Institute for Infection and Immunity	Caly L. et al	https://www.gisaid.org	2020-04-27
EPI_ISL_430547	2020-04-01	genome	Victorian Infectious Diseases Reference Laboratory (VIDRL)	Microbiological Diagnostic Unit Public Health Laboratory and Victorian Infectious Diseases Reference Laboratory, The Peter Doherty Institute for Infection and Immunity	Caly L. et al	https://www.gisaid.org	2020-04-27
EPI_ISL_430548	2020-04-01	genome	Victorian Infectious Diseases Reference Laboratory (VIDRL)	Microbiological Diagnostic Unit Public Health Laboratory and Victorian Infectious Diseases Reference Laboratory, The Peter Doherty Institute for Infection and Immunity	Caly L. et al	https://www.gisaid.org	2020-04-27
EPI_ISL_430553	2020-04-01	genome	Victorian Infectious Diseases Reference Laboratory (VIDRL)	Microbiological Diagnostic Unit Public Health Laboratory and Victorian Infectious Diseases Reference Laboratory, The Peter Doherty Institute for Infection and Immunity	Caly L. et al	https://www.gisaid.org	2020-04-27
EPI_ISL_430555	2020-04-01	genome	Victorian Infectious Diseases Reference Laboratory (VIDRL)	Microbiological Diagnostic Unit Public Health Laboratory and Victorian Infectious Diseases Reference Laboratory, The Peter Doherty Institute for Infection and Immunity	Caly L. et al	https://www.gisaid.org	2020-04-27
EPI_ISL_430559	2020-04-01	genome	Victorian Infectious Diseases Reference Laboratory (VIDRL)	Microbiological Diagnostic Unit Public Health Laboratory and Victorian Infectious Diseases Reference Laboratory, The Peter Doherty Institute for Infection and Immunity	Caly L. et al	https://www.gisaid.org	2020-04-27
EPI_ISL_430476	2020-04-01	genome	Victorian Infectious Diseases Reference Laboratory (VIDRL)	Microbiological Diagnostic Unit Public Health Laboratory and Victorian Infectious Diseases Reference Laboratory, The Peter Doherty Institute for Infection and Immunity	Caly L. et al	https://www.gisaid.org	2020-04-27
EPI_ISL_430489	2020-04-01	genome	Victorian Infectious Diseases Reference Laboratory (VIDRL)	Microbiological Diagnostic Unit Public Health Laboratory and Victorian Infectious Diseases Reference Laboratory, The Peter Doherty Institute for Infection and Immunity	Caly L. et al	https://www.gisaid.org	2020-04-27
EPI_ISL_430490	2020-04-01	genome	Victorian Infectious Diseases Reference Laboratory (VIDRL)	Microbiological Diagnostic Unit Public Health Laboratory and Victorian Infectious Diseases Reference Laboratory, The Peter Doherty Institute for Infection and Immunity	Caly L. et al	https://www.gisaid.org	2020-04-27
EPI_ISL_419817	2020-03-16	genome	Victorian Infectious Diseases Reference Laboratory (VIDRL)	Victorian Infectious Diseases Reference Laboratory and Microbiological Diagnostic Unit Public Health Laboratory, Doherty Institute	Caly L. et al	https://www.gisaid.org	2020-04-03
EPI_ISL_430492	2020-04-01	genome	Victorian Infectious Diseases Reference Laboratory (VIDRL)	Microbiological Diagnostic Unit Public Health Laboratory and Victorian Infectious Diseases Reference Laboratory, The Peter Doherty Institute for Infection and Immunity	Caly L. et al	https://www.gisaid.org	2020-04-27
EPI_ISL_430493	2020-04-01	genome	Victorian Infectious Diseases Reference Laboratory (VIDRL)	Microbiological Diagnostic Unit Public Health Laboratory and Victorian Infectious Diseases Reference Laboratory, The Peter Doherty Institute for Infection and Immunity	Caly L. et al	https://www.gisaid.org	2020-04-27
EPI_ISL_430530	2020-04-02	genome	Victorian Infectious Diseases Reference Laboratory (VIDRL)	Microbiological Diagnostic Unit Public Health Laboratory and Victorian Infectious Diseases Reference Laboratory, The Peter Doherty Institute for Infection and Immunity	Caly L. et al	https://www.gisaid.org	2020-04-27
EPI_ISL_430531	2020-04-02	genome	Victorian Infectious Diseases Reference Laboratory (VIDRL)	Microbiological Diagnostic Unit Public Health Laboratory and Victorian Infectious Diseases Reference Laboratory, The Peter Doherty Institute for Infection and Immunity	Caly L. et al	https://www.gisaid.org	2020-04-27
EPI_ISL_430532	2020-04-02	genome	Victorian Infectious Diseases Reference Laboratory (VIDRL)	Microbiological Diagnostic Unit Public Health Laboratory and Victorian Infectious Diseases Reference Laboratory, The Peter Doherty Institute for Infection and Immunity	Caly L. et al	https://www.gisaid.org	2020-04-27
EPI_ISL_419814	2020-03-17	genome	Victorian Infectious Diseases Reference Laboratory (VIDRL)	Victorian Infectious Diseases Reference Laboratory and Microbiological Diagnostic Unit Public Health Laboratory, Doherty Institute	Caly L. et al	https://www.gisaid.org	2020-04-03
EPI_ISL_430664	2020-04-02	genome	Microbiological Diagnostic Unit Public Health Laboratory	Microbiological Diagnostic Unit Public Health Laboratory	Seemann T. et al	https://www.gisaid.org	2020-04-27
EPI_ISL_430665	2020-04-02	genome	Microbiological Diagnostic Unit Public Health Laboratory	Microbiological Diagnostic Unit Public Health Laboratory	Seemann T. et al	https://www.gisaid.org	2020-04-27
EPI_ISL_430537	2020-04-03	genome	Victorian Infectious Diseases Reference Laboratory (VIDRL)	Microbiological Diagnostic Unit Public Health Laboratory and Victorian Infectious Diseases Reference Laboratory, The Peter Doherty Institute for Infection and Immunity	Caly L. et al	https://www.gisaid.org	2020-04-27
EPI_ISL_430533	2020-04-03	genome	Victorian Infectious Diseases Reference Laboratory (VIDRL)	Microbiological Diagnostic Unit Public Health Laboratory and Victorian Infectious Diseases Reference Laboratory, The Peter Doherty Institute for Infection and Immunity	Caly L. et al	https://www.gisaid.org	2020-04-27
EPI_ISL_430534	2020-04-03	genome	Victorian Infectious Diseases Reference Laboratory (VIDRL)	Microbiological Diagnostic Unit Public Health Laboratory and Victorian Infectious Diseases Reference Laboratory, The Peter Doherty Institute for Infection and Immunity	Caly L. et al	https://www.gisaid.org	2020-04-27
EPI_ISL_430535	2020-04-03	genome	Victorian Infectious Diseases Reference Laboratory (VIDRL)	Microbiological Diagnostic Unit Public Health Laboratory and Victorian Infectious Diseases Reference Laboratory, The Peter Doherty Institute for Infection and Immunity	Caly L. et al	https://www.gisaid.org	2020-04-27
EPI_ISL_419818	2020-03-17	genome	Victorian Infectious Diseases Reference Laboratory (VIDRL)	Victorian Infectious Diseases Reference Laboratory and Microbiological Diagnostic Unit Public Health Laboratory, Doherty Institute	Caly L. et al	https://www.gisaid.org	2020-04-03
EPI_ISL_430536	2020-04-03	genome	Victorian Infectious Diseases Reference Laboratory (VIDRL)	Microbiological Diagnostic Unit Public Health Laboratory and Victorian Infectious Diseases Reference Laboratory, The Peter Doherty Institute for Infection and Immunity	Caly L. et al	https://www.gisaid.org	2020-04-27
EPI_ISL_430538	2020-04-03	genome	Victorian Infectious Diseases Reference Laboratory (VIDRL)	Microbiological Diagnostic Unit Public Health Laboratory and Victorian Infectious Diseases Reference Laboratory, The Peter Doherty Institute for Infection and Immunity	Caly L. et al	https://www.gisaid.org	2020-04-27
EPI_ISL_430539	2020-04-03	genome	Victorian Infectious Diseases Reference Laboratory (VIDRL)	Microbiological Diagnostic Unit Public Health Laboratory and Victorian Infectious Diseases Reference Laboratory, The Peter Doherty Institute for Infection and Immunity	Caly L. et al	https://www.gisaid.org	2020-04-27
EPI_ISL_430540	2020-04-03	genome	Victorian Infectious Diseases Reference Laboratory (VIDRL)	Microbiological Diagnostic Unit Public Health Laboratory and Victorian Infectious Diseases Reference Laboratory, The Peter Doherty Institute for Infection and Immunity	Caly L. et al	https://www.gisaid.org	2020-04-27
EPI_ISL_430546	2020-04-03	genome	Victorian Infectious Diseases Reference Laboratory (VIDRL)	Microbiological Diagnostic Unit Public Health Laboratory and Victorian Infectious Diseases Reference Laboratory, The Peter Doherty Institute for Infection and Immunity	Caly L. et al	https://www.gisaid.org	2020-04-27
EPI_ISL_430550	2020-04-03	genome	Victorian Infectious Diseases Reference Laboratory (VIDRL)	Microbiological Diagnostic Unit Public Health Laboratory and Victorian Infectious Diseases Reference Laboratory, The Peter Doherty Institute for Infection and Immunity	Caly L. et al	https://www.gisaid.org	2020-04-27
EPI_ISL_430561	2020-04-03	genome	Victorian Infectious Diseases Reference Laboratory (VIDRL)	Microbiological Diagnostic Unit Public Health Laboratory and Victorian Infectious Diseases Reference Laboratory, The Peter Doherty Institute for Infection and Immunity	Caly L. et al	https://www.gisaid.org	2020-04-27
EPI_ISL_430562	2020-04-03	genome	Victorian Infectious Diseases Reference Laboratory (VIDRL)	Microbiological Diagnostic Unit Public Health Laboratory and Victorian Infectious Diseases Reference Laboratory, The Peter Doherty Institute for Infection and Immunity	Caly L. et al	https://www.gisaid.org	2020-04-27
EPI_ISL_430563	2020-04-03	genome	Victorian Infectious Diseases Reference Laboratory (VIDRL)	Microbiological Diagnostic Unit Public Health Laboratory and Victorian Infectious Diseases Reference Laboratory, The Peter Doherty Institute for Infection and Immunity	Caly L. et al	https://www.gisaid.org	2020-04-27
EPI_ISL_419819	2020-03-17	genome	Victorian Infectious Diseases Reference Laboratory (VIDRL)	Victorian Infectious Diseases Reference Laboratory and Microbiological Diagnostic Unit Public Health Laboratory, Doherty Institute	Caly L. et al	https://www.gisaid.org	2020-04-03
EPI_ISL_430599	2020-04-03	genome	Victorian Infectious Diseases Reference Laboratory (VIDRL)	Microbiological Diagnostic Unit Public Health Laboratory and Victorian Infectious Diseases Reference Laboratory, The Peter Doherty Institute for Infection and Immunity	Caly L. et al	https://www.gisaid.org	2020-04-27
EPI_ISL_430666	2020-04-03	genome	Microbiological Diagnostic Unit Public Health Laboratory	Microbiological Diagnostic Unit Public Health Laboratory	Seemann T. et al	https://www.gisaid.org	2020-04-27
EPI_ISL_430667	2020-04-03	genome	Microbiological Diagnostic Unit Public Health Laboratory	Microbiological Diagnostic Unit Public Health Laboratory	Seemann T. et al	https://www.gisaid.org	2020-04-27
EPI_ISL_430669	2020-04-03	genome	Microbiological Diagnostic Unit Public Health Laboratory	Microbiological Diagnostic Unit Public Health Laboratory	Seemann T. et al	https://www.gisaid.org	2020-04-27
EPI_ISL_430668	2020-04-03	genome	Microbiological Diagnostic Unit Public Health Laboratory	Microbiological Diagnostic Unit Public Health Laboratory	Seemann T. et al	https://www.gisaid.org	2020-04-27
EPI_ISL_430541	2020-04-04	genome	Victorian Infectious Diseases Reference Laboratory (VIDRL)	Microbiological Diagnostic Unit Public Health Laboratory and Victorian Infectious Diseases Reference Laboratory, The Peter Doherty Institute for Infection and Immunity	Caly L. et al	https://www.gisaid.org	2020-04-27
EPI_ISL_419820	2020-03-17	genome	Victorian Infectious Diseases Reference Laboratory (VIDRL)	Victorian Infectious Diseases Reference Laboratory and Microbiological Diagnostic Unit Public Health Laboratory, Doherty Institute	Caly L. et al	https://www.gisaid.org	2020-04-03
EPI_ISL_430549	2020-04-04	genome	Victorian Infectious Diseases Reference Laboratory (VIDRL)	Microbiological Diagnostic Unit Public Health Laboratory and Victorian Infectious Diseases Reference Laboratory, The Peter Doherty Institute for Infection and Immunity	Caly L. et al	https://www.gisaid.org	2020-04-27
EPI_ISL_430578	2020-04-04	genome	Victorian Infectious Diseases Reference Laboratory (VIDRL)	Microbiological Diagnostic Unit Public Health Laboratory and Victorian Infectious Diseases Reference Laboratory, The Peter Doherty Institute for Infection and Immunity	Caly L. et al	https://www.gisaid.org	2020-04-27
EPI_ISL_430672	2020-04-04	genome	Microbiological Diagnostic Unit Public Health Laboratory	Microbiological Diagnostic Unit Public Health Laboratory	Seemann T. et al	https://www.gisaid.org	2020-04-27
EPI_ISL_430670	2020-04-04	genome	Microbiological Diagnostic Unit Public Health Laboratory	Microbiological Diagnostic Unit Public Health Laboratory	Seemann T. et al	https://www.gisaid.org	2020-04-27
EPI_ISL_430671	2020-04-04	genome	Microbiological Diagnostic Unit Public Health Laboratory	Microbiological Diagnostic Unit Public Health Laboratory	Seemann T. et al	https://www.gisaid.org	2020-04-27
EPI_ISL_419720	2020-03-17	genome	Microbiological Diagnostic Unit Public Health Laboratory	Microbiological Diagnostic Unit Public Health Laboratory	Seemann T. et al	https://www.gisaid.org	2020-04-03
EPI_ISL_430581	2020-04-05	genome	Victorian Infectious Diseases Reference Laboratory (VIDRL)	Microbiological Diagnostic Unit Public Health Laboratory and Victorian Infectious Diseases Reference Laboratory, The Peter Doherty Institute for Infection and Immunity	Caly L. et al	https://www.gisaid.org	2020-04-27
EPI_ISL_430566	2020-04-06	genome	Victorian Infectious Diseases Reference Laboratory (VIDRL)	Microbiological Diagnostic Unit Public Health Laboratory and Victorian Infectious Diseases Reference Laboratory, The Peter Doherty Institute for Infection and Immunity	Caly L. et al	https://www.gisaid.org	2020-04-27
EPI_ISL_430564	2020-04-06	genome	Victorian Infectious Diseases Reference Laboratory (VIDRL)	Microbiological Diagnostic Unit Public Health Laboratory and Victorian Infectious Diseases Reference Laboratory, The Peter Doherty Institute for Infection and Immunity	Caly L. et al	https://www.gisaid.org	2020-04-27
EPI_ISL_430565	2020-04-06	genome	Victorian Infectious Diseases Reference Laboratory (VIDRL)	Microbiological Diagnostic Unit Public Health Laboratory and Victorian Infectious Diseases Reference Laboratory, The Peter Doherty Institute for Infection and Immunity	Caly L. et al	https://www.gisaid.org	2020-04-27
EPI_ISL_419714	2020-03-18	genome	Microbiological Diagnostic Unit Public Health Laboratory	Microbiological Diagnostic Unit Public Health Laboratory	Seemann T. et al	https://www.gisaid.org	2020-04-03
EPI_ISL_430579	2020-04-06	genome	Victorian Infectious Diseases Reference Laboratory (VIDRL)	Microbiological Diagnostic Unit Public Health Laboratory and Victorian Infectious Diseases Reference Laboratory, The Peter Doherty Institute for Infection and Immunity	Caly L. et al	https://www.gisaid.org	2020-04-27
EPI_ISL_430580	2020-04-06	genome	Victorian Infectious Diseases Reference Laboratory (VIDRL)	Microbiological Diagnostic Unit Public Health Laboratory and Victorian Infectious Diseases Reference Laboratory, The Peter Doherty Institute for Infection and Immunity	Caly L. et al	https://www.gisaid.org	2020-04-27
EPI_ISL_430587	2020-04-06	genome	Victorian Infectious Diseases Reference Laboratory (VIDRL)	Microbiological Diagnostic Unit Public Health Laboratory and Victorian Infectious Diseases Reference Laboratory, The Peter Doherty Institute for Infection and Immunity	Caly L. et al	https://www.gisaid.org	2020-04-27
EPI_ISL_430597	2020-04-06	genome	Victorian Infectious Diseases Reference Laboratory (VIDRL)	Microbiological Diagnostic Unit Public Health Laboratory and Victorian Infectious Diseases Reference Laboratory, The Peter Doherty Institute for Infection and Immunity	Caly L. et al	https://www.gisaid.org	2020-04-27
EPI_ISL_430574	2020-04-06	genome	Victorian Infectious Diseases Reference Laboratory (VIDRL)	Microbiological Diagnostic Unit Public Health Laboratory and Victorian Infectious Diseases Reference Laboratory, The Peter Doherty Institute for Infection and Immunity	Caly L. et al	https://www.gisaid.org	2020-04-27
EPI_ISL_430673	2020-04-06	genome	Microbiological Diagnostic Unit Public Health Laboratory	Microbiological Diagnostic Unit Public Health Laboratory	Seemann T. et al	https://www.gisaid.org	2020-04-27
EPI_ISL_419718	2020-03-18	genome	Microbiological Diagnostic Unit Public Health Laboratory	Microbiological Diagnostic Unit Public Health Laboratory	Seemann T. et al	https://www.gisaid.org	2020-04-03
EPI_ISL_430568	2020-04-07	genome	Victorian Infectious Diseases Reference Laboratory (VIDRL)	Microbiological Diagnostic Unit Public Health Laboratory and Victorian Infectious Diseases Reference Laboratory, The Peter Doherty Institute for Infection and Immunity	Caly L. et al	https://www.gisaid.org	2020-04-27
EPI_ISL_430582	2020-04-07	genome	Victorian Infectious Diseases Reference Laboratory (VIDRL)	Microbiological Diagnostic Unit Public Health Laboratory and Victorian Infectious Diseases Reference Laboratory, The Peter Doherty Institute for Infection and Immunity	Caly L. et al	https://www.gisaid.org	2020-04-27
EPI_ISL_430583	2020-04-07	genome	Victorian Infectious Diseases Reference Laboratory (VIDRL)	Microbiological Diagnostic Unit Public Health Laboratory and Victorian Infectious Diseases Reference Laboratory, The Peter Doherty Institute for Infection and Immunity	Caly L. et al	https://www.gisaid.org	2020-04-27
EPI_ISL_430589	2020-04-07	genome	Victorian Infectious Diseases Reference Laboratory (VIDRL)	Microbiological Diagnostic Unit Public Health Laboratory and Victorian Infectious Diseases Reference Laboratory, The Peter Doherty Institute for Infection and Immunity	Caly L. et al	https://www.gisaid.org	2020-04-27
EPI_ISL_416517	2020-03-16	genome	Victorian Infectious Diseases Reference Laboratory (VIDRL)	Victorian Infectious Diseases Reference Laboratory and Microbiological Diagnostic Unit Public Health Laboratory, Doherty Institute	Caly L. et al	https://www.gisaid.org	2020-03-22
EPI_ISL_419716	2020-03-18	genome	Microbiological Diagnostic Unit Public Health Laboratory	Microbiological Diagnostic Unit Public Health Laboratory	Seemann T. et al	https://www.gisaid.org	2020-04-03
EPI_ISL_430584	2020-04-07	genome	Victorian Infectious Diseases Reference Laboratory (VIDRL)	Microbiological Diagnostic Unit Public Health Laboratory and Victorian Infectious Diseases Reference Laboratory, The Peter Doherty Institute for Infection and Immunity	Caly L. et al	https://www.gisaid.org	2020-04-27
EPI_ISL_430585	2020-04-07	genome	Victorian Infectious Diseases Reference Laboratory (VIDRL)	Microbiological Diagnostic Unit Public Health Laboratory and Victorian Infectious Diseases Reference Laboratory, The Peter Doherty Institute for Infection and Immunity	Caly L. et al	https://www.gisaid.org	2020-04-27
EPI_ISL_430586	2020-04-07	genome	Victorian Infectious Diseases Reference Laboratory (VIDRL)	Microbiological Diagnostic Unit Public Health Laboratory and Victorian Infectious Diseases Reference Laboratory, The Peter Doherty Institute for Infection and Immunity	Caly L. et al	https://www.gisaid.org	2020-04-27
EPI_ISL_430588	2020-04-07	genome	Victorian Infectious Diseases Reference Laboratory (VIDRL)	Microbiological Diagnostic Unit Public Health Laboratory and Victorian Infectious Diseases Reference Laboratory, The Peter Doherty Institute for Infection and Immunity	Caly L. et al	https://www.gisaid.org	2020-04-27
EPI_ISL_430590	2020-04-07	genome	Victorian Infectious Diseases Reference Laboratory (VIDRL)	Microbiological Diagnostic Unit Public Health Laboratory and Victorian Infectious Diseases Reference Laboratory, The Peter Doherty Institute for Infection and Immunity	Caly L. et al	https://www.gisaid.org	2020-04-27
EPI_ISL_430591	2020-04-07	genome	Victorian Infectious Diseases Reference Laboratory (VIDRL)	Microbiological Diagnostic Unit Public Health Laboratory and Victorian Infectious Diseases Reference Laboratory, The Peter Doherty Institute for Infection and Immunity	Caly L. et al	https://www.gisaid.org	2020-04-27
EPI_ISL_430618	2020-04-07	genome	Victorian Infectious Diseases Reference Laboratory (VIDRL)	Microbiological Diagnostic Unit Public Health Laboratory and Victorian Infectious Diseases Reference Laboratory, The Peter Doherty Institute for Infection and Immunity	Caly L. et al	https://www.gisaid.org	2020-04-27
EPI_ISL_419715	2020-03-18	genome	Microbiological Diagnostic Unit Public Health Laboratory	Microbiological Diagnostic Unit Public Health Laboratory	Seemann T. et al	https://www.gisaid.org	2020-04-03
EPI_ISL_430569	2020-04-07	genome	Victorian Infectious Diseases Reference Laboratory (VIDRL)	Microbiological Diagnostic Unit Public Health Laboratory and Victorian Infectious Diseases Reference Laboratory, The Peter Doherty Institute for Infection and Immunity	Caly L. et al	https://www.gisaid.org	2020-04-27
EPI_ISL_430570	2020-04-07	genome	Victorian Infectious Diseases Reference Laboratory (VIDRL)	Microbiological Diagnostic Unit Public Health Laboratory and Victorian Infectious Diseases Reference Laboratory, The Peter Doherty Institute for Infection and Immunity	Caly L. et al	https://www.gisaid.org	2020-04-27
EPI_ISL_430573	2020-04-07	genome	Victorian Infectious Diseases Reference Laboratory (VIDRL)	Microbiological Diagnostic Unit Public Health Laboratory and Victorian Infectious Diseases Reference Laboratory, The Peter Doherty Institute for Infection and Immunity	Caly L. et al	https://www.gisaid.org	2020-04-27
EPI_ISL_430575	2020-04-07	genome	Victorian Infectious Diseases Reference Laboratory (VIDRL)	Microbiological Diagnostic Unit Public Health Laboratory and Victorian Infectious Diseases Reference Laboratory, The Peter Doherty Institute for Infection and Immunity	Caly L. et al	https://www.gisaid.org	2020-04-27
EPI_ISL_430576	2020-04-07	genome	Victorian Infectious Diseases Reference Laboratory (VIDRL)	Microbiological Diagnostic Unit Public Health Laboratory and Victorian Infectious Diseases Reference Laboratory, The Peter Doherty Institute for Infection and Immunity	Caly L. et al	https://www.gisaid.org	2020-04-27
EPI_ISL_430577	2020-04-07	genome	Victorian Infectious Diseases Reference Laboratory (VIDRL)	Microbiological Diagnostic Unit Public Health Laboratory and Victorian Infectious Diseases Reference Laboratory, The Peter Doherty Institute for Infection and Immunity	Caly L. et al	https://www.gisaid.org	2020-04-27
EPI_ISL_430572	2020-04-07	genome	Victorian Infectious Diseases Reference Laboratory (VIDRL)	Microbiological Diagnostic Unit Public Health Laboratory and Victorian Infectious Diseases Reference Laboratory, The Peter Doherty Institute for Infection and Immunity	Caly L. et al	https://www.gisaid.org	2020-04-27
EPI_ISL_430571	2020-04-07	genome	Victorian Infectious Diseases Reference Laboratory (VIDRL)	Microbiological Diagnostic Unit Public Health Laboratory and Victorian Infectious Diseases Reference Laboratory, The Peter Doherty Institute for Infection and Immunity	Caly L. et al	https://www.gisaid.org	2020-04-27
EPI_ISL_430567	2020-04-08	genome	Victorian Infectious Diseases Reference Laboratory (VIDRL)	Microbiological Diagnostic Unit Public Health Laboratory and Victorian Infectious Diseases Reference Laboratory, The Peter Doherty Institute for Infection and Immunity	Caly L. et al	https://www.gisaid.org	2020-04-27
EPI_ISL_419821	2020-03-18	genome	Victorian Infectious Diseases Reference Laboratory (VIDRL)	Victorian Infectious Diseases Reference Laboratory and Microbiological Diagnostic Unit Public Health Laboratory, Doherty Institute	Caly L. et al	https://www.gisaid.org	2020-04-03
EPI_ISL_430594	2020-04-08	genome	Victorian Infectious Diseases Reference Laboratory (VIDRL)	Microbiological Diagnostic Unit Public Health Laboratory and Victorian Infectious Diseases Reference Laboratory, The Peter Doherty Institute for Infection and Immunity	Caly L. et al	https://www.gisaid.org	2020-04-27
EPI_ISL_430595	2020-04-08	genome	Victorian Infectious Diseases Reference Laboratory (VIDRL)	Microbiological Diagnostic Unit Public Health Laboratory and Victorian Infectious Diseases Reference Laboratory, The Peter Doherty Institute for Infection and Immunity	Caly L. et al	https://www.gisaid.org	2020-04-27
EPI_ISL_430608	2020-04-08	genome	Victorian Infectious Diseases Reference Laboratory (VIDRL)	Microbiological Diagnostic Unit Public Health Laboratory and Victorian Infectious Diseases Reference Laboratory, The Peter Doherty Institute for Infection and Immunity	Caly L. et al	https://www.gisaid.org	2020-04-27
EPI_ISL_419822	2020-03-18	genome	Victorian Infectious Diseases Reference Laboratory (VIDRL)	Victorian Infectious Diseases Reference Laboratory and Microbiological Diagnostic Unit Public Health Laboratory, Doherty Institute	Caly L. et al	https://www.gisaid.org	2020-04-03
EPI_ISL_430592	2020-04-08	genome	Victorian Infectious Diseases Reference Laboratory (VIDRL)	Microbiological Diagnostic Unit Public Health Laboratory and Victorian Infectious Diseases Reference Laboratory, The Peter Doherty Institute for Infection and Immunity	Caly L. et al	https://www.gisaid.org	2020-04-27
EPI_ISL_430593	2020-04-08	genome	Victorian Infectious Diseases Reference Laboratory (VIDRL)	Microbiological Diagnostic Unit Public Health Laboratory and Victorian Infectious Diseases Reference Laboratory, The Peter Doherty Institute for Infection and Immunity	Caly L. et al	https://www.gisaid.org	2020-04-27
EPI_ISL_430596	2020-04-08	genome	Victorian Infectious Diseases Reference Laboratory (VIDRL)	Microbiological Diagnostic Unit Public Health Laboratory and Victorian Infectious Diseases Reference Laboratory, The Peter Doherty Institute for Infection and Immunity	Caly L. et al	https://www.gisaid.org	2020-04-27
EPI_ISL_430600	2020-04-08	genome	Victorian Infectious Diseases Reference Laboratory (VIDRL)	Microbiological Diagnostic Unit Public Health Laboratory and Victorian Infectious Diseases Reference Laboratory, The Peter Doherty Institute for Infection and Immunity	Caly L. et al	https://www.gisaid.org	2020-04-27
EPI_ISL_430601	2020-04-08	genome	Victorian Infectious Diseases Reference Laboratory (VIDRL)	Microbiological Diagnostic Unit Public Health Laboratory and Victorian Infectious Diseases Reference Laboratory, The Peter Doherty Institute for Infection and Immunity	Caly L. et al	https://www.gisaid.org	2020-04-27
EPI_ISL_430606	2020-04-08	genome	Victorian Infectious Diseases Reference Laboratory (VIDRL)	Microbiological Diagnostic Unit Public Health Laboratory and Victorian Infectious Diseases Reference Laboratory, The Peter Doherty Institute for Infection and Immunity	Caly L. et al	https://www.gisaid.org	2020-04-27
EPI_ISL_430607	2020-04-08	genome	Victorian Infectious Diseases Reference Laboratory (VIDRL)	Microbiological Diagnostic Unit Public Health Laboratory and Victorian Infectious Diseases Reference Laboratory, The Peter Doherty Institute for Infection and Immunity	Caly L. et al	https://www.gisaid.org	2020-04-27
EPI_ISL_430609	2020-04-08	genome	Victorian Infectious Diseases Reference Laboratory (VIDRL)	Microbiological Diagnostic Unit Public Health Laboratory and Victorian Infectious Diseases Reference Laboratory, The Peter Doherty Institute for Infection and Immunity	Caly L. et al	https://www.gisaid.org	2020-04-27
EPI_ISL_430610	2020-04-08	genome	Victorian Infectious Diseases Reference Laboratory (VIDRL)	Microbiological Diagnostic Unit Public Health Laboratory and Victorian Infectious Diseases Reference Laboratory, The Peter Doherty Institute for Infection and Immunity	Caly L. et al	https://www.gisaid.org	2020-04-27
EPI_ISL_419725	2020-03-18	genome	Microbiological Diagnostic Unit Public Health Laboratory	Microbiological Diagnostic Unit Public Health Laboratory	Seemann T. et al	https://www.gisaid.org	2020-04-03
EPI_ISL_430611	2020-04-08	genome	Victorian Infectious Diseases Reference Laboratory (VIDRL)	Microbiological Diagnostic Unit Public Health Laboratory and Victorian Infectious Diseases Reference Laboratory, The Peter Doherty Institute for Infection and Immunity	Caly L. et al	https://www.gisaid.org	2020-04-27
EPI_ISL_430612	2020-04-08	genome	Victorian Infectious Diseases Reference Laboratory (VIDRL)	Microbiological Diagnostic Unit Public Health Laboratory and Victorian Infectious Diseases Reference Laboratory, The Peter Doherty Institute for Infection and Immunity	Caly L. et al	https://www.gisaid.org	2020-04-27
EPI_ISL_430613	2020-04-10	genome	Victorian Infectious Diseases Reference Laboratory (VIDRL)	Microbiological Diagnostic Unit Public Health Laboratory and Victorian Infectious Diseases Reference Laboratory, The Peter Doherty Institute for Infection and Immunity	Caly L. et al	https://www.gisaid.org	2020-04-27
EPI_ISL_430614	2020-04-08	genome	Victorian Infectious Diseases Reference Laboratory (VIDRL)	Microbiological Diagnostic Unit Public Health Laboratory and Victorian Infectious Diseases Reference Laboratory, The Peter Doherty Institute for Infection and Immunity	Caly L. et al	https://www.gisaid.org	2020-04-27
EPI_ISL_430619	2020-04-08	genome	Victorian Infectious Diseases Reference Laboratory (VIDRL)	Microbiological Diagnostic Unit Public Health Laboratory and Victorian Infectious Diseases Reference Laboratory, The Peter Doherty Institute for Infection and Immunity	Caly L. et al	https://www.gisaid.org	2020-04-27
EPI_ISL_430620	2020-04-08	genome	Victorian Infectious Diseases Reference Laboratory (VIDRL)	Microbiological Diagnostic Unit Public Health Laboratory and Victorian Infectious Diseases Reference Laboratory, The Peter Doherty Institute for Infection and Immunity	Caly L. et al	https://www.gisaid.org	2020-04-27
EPI_ISL_419717	2020-03-19	genome	Microbiological Diagnostic Unit Public Health Laboratory	Microbiological Diagnostic Unit Public Health Laboratory	Seemann T. et al	https://www.gisaid.org	2020-04-03
EPI_ISL_430603	2020-04-09	genome	Victorian Infectious Diseases Reference Laboratory (VIDRL)	Microbiological Diagnostic Unit Public Health Laboratory and Victorian Infectious Diseases Reference Laboratory, The Peter Doherty Institute for Infection and Immunity	Caly L. et al	https://www.gisaid.org	2020-04-27
EPI_ISL_430622	2020-04-09	genome	Victorian Infectious Diseases Reference Laboratory (VIDRL)	Microbiological Diagnostic Unit Public Health Laboratory and Victorian Infectious Diseases Reference Laboratory, The Peter Doherty Institute for Infection and Immunity	Caly L. et al	https://www.gisaid.org	2020-04-27
EPI_ISL_430598	2020-04-09	genome	Victorian Infectious Diseases Reference Laboratory (VIDRL)	Microbiological Diagnostic Unit Public Health Laboratory and Victorian Infectious Diseases Reference Laboratory, The Peter Doherty Institute for Infection and Immunity	Caly L. et al	https://www.gisaid.org	2020-04-27
EPI_ISL_430602	2020-04-09	genome	Victorian Infectious Diseases Reference Laboratory (VIDRL)	Microbiological Diagnostic Unit Public Health Laboratory and Victorian Infectious Diseases Reference Laboratory, The Peter Doherty Institute for Infection and Immunity	Caly L. et al	https://www.gisaid.org	2020-04-27
EPI_ISL_430604	2020-04-09	genome	Victorian Infectious Diseases Reference Laboratory (VIDRL)	Microbiological Diagnostic Unit Public Health Laboratory and Victorian Infectious Diseases Reference Laboratory, The Peter Doherty Institute for Infection and Immunity	Caly L. et al	https://www.gisaid.org	2020-04-27
EPI_ISL_419721	2020-03-19	genome	Microbiological Diagnostic Unit Public Health Laboratory	Microbiological Diagnostic Unit Public Health Laboratory	Seemann T. et al	https://www.gisaid.org	2020-04-03
EPI_ISL_430605	2020-04-09	genome	Victorian Infectious Diseases Reference Laboratory (VIDRL)	Microbiological Diagnostic Unit Public Health Laboratory and Victorian Infectious Diseases Reference Laboratory, The Peter Doherty Institute for Infection and Immunity	Caly L. et al	https://www.gisaid.org	2020-04-27
EPI_ISL_430615	2020-04-09	genome	Victorian Infectious Diseases Reference Laboratory (VIDRL)	Microbiological Diagnostic Unit Public Health Laboratory and Victorian Infectious Diseases Reference Laboratory, The Peter Doherty Institute for Infection and Immunity	Caly L. et al	https://www.gisaid.org	2020-04-27
EPI_ISL_430616	2020-04-09	genome	Victorian Infectious Diseases Reference Laboratory (VIDRL)	Microbiological Diagnostic Unit Public Health Laboratory and Victorian Infectious Diseases Reference Laboratory, The Peter Doherty Institute for Infection and Immunity	Caly L. et al	https://www.gisaid.org	2020-04-27
EPI_ISL_430617	2020-04-09	genome	Victorian Infectious Diseases Reference Laboratory (VIDRL)	Microbiological Diagnostic Unit Public Health Laboratory and Victorian Infectious Diseases Reference Laboratory, The Peter Doherty Institute for Infection and Immunity	Caly L. et al	https://www.gisaid.org	2020-04-27
EPI_ISL_430624	2020-04-09	genome	Victorian Infectious Diseases Reference Laboratory (VIDRL)	Microbiological Diagnostic Unit Public Health Laboratory and Victorian Infectious Diseases Reference Laboratory, The Peter Doherty Institute for Infection and Immunity	Caly L. et al	https://www.gisaid.org	2020-04-27
EPI_ISL_419727	2020-03-19	genome	Microbiological Diagnostic Unit Public Health Laboratory	Microbiological Diagnostic Unit Public Health Laboratory	Seemann T. et al	https://www.gisaid.org	2020-04-03
EPI_ISL_430621	2020-04-10	genome	Victorian Infectious Diseases Reference Laboratory (VIDRL)	Microbiological Diagnostic Unit Public Health Laboratory and Victorian Infectious Diseases Reference Laboratory, The Peter Doherty Institute for Infection and Immunity	Caly L. et al	https://www.gisaid.org	2020-04-27
EPI_ISL_430623	2020-04-10	genome	Victorian Infectious Diseases Reference Laboratory (VIDRL)	Microbiological Diagnostic Unit Public Health Laboratory and Victorian Infectious Diseases Reference Laboratory, The Peter Doherty Institute for Infection and Immunity	Caly L. et al	https://www.gisaid.org	2020-04-27
EPI_ISL_430625	2020-04-10	genome	Victorian Infectious Diseases Reference Laboratory (VIDRL)	Microbiological Diagnostic Unit Public Health Laboratory and Victorian Infectious Diseases Reference Laboratory, The Peter Doherty Institute for Infection and Immunity	Caly L. et al	https://www.gisaid.org	2020-04-27
EPI_ISL_430630	2020-04-10	genome	Victorian Infectious Diseases Reference Laboratory (VIDRL)	Microbiological Diagnostic Unit Public Health Laboratory and Victorian Infectious Diseases Reference Laboratory, The Peter Doherty Institute for Infection and Immunity	Caly L. et al	https://www.gisaid.org	2020-04-27
EPI_ISL_430674	2020-04-10	genome	Microbiological Diagnostic Unit Public Health Laboratory	Microbiological Diagnostic Unit Public Health Laboratory	Seemann T. et al	https://www.gisaid.org	2020-04-27
EPI_ISL_419719	2020-03-20	genome	Microbiological Diagnostic Unit Public Health Laboratory	Microbiological Diagnostic Unit Public Health Laboratory	Seemann T. et al	https://www.gisaid.org	2020-04-03
EPI_ISL_430626	2020-04-11	genome	Victorian Infectious Diseases Reference Laboratory (VIDRL)	Microbiological Diagnostic Unit Public Health Laboratory and Victorian Infectious Diseases Reference Laboratory, The Peter Doherty Institute for Infection and Immunity	Caly L. et al	https://www.gisaid.org	2020-04-27
EPI_ISL_430627	2020-04-11	genome	Victorian Infectious Diseases Reference Laboratory (VIDRL)	Microbiological Diagnostic Unit Public Health Laboratory and Victorian Infectious Diseases Reference Laboratory, The Peter Doherty Institute for Infection and Immunity	Caly L. et al	https://www.gisaid.org	2020-04-27
EPI_ISL_430628	2020-04-11	genome	Victorian Infectious Diseases Reference Laboratory (VIDRL)	Microbiological Diagnostic Unit Public Health Laboratory and Victorian Infectious Diseases Reference Laboratory, The Peter Doherty Institute for Infection and Immunity	Caly L. et al	https://www.gisaid.org	2020-04-27
EPI_ISL_430629	2020-04-11	genome	Victorian Infectious Diseases Reference Laboratory (VIDRL)	Microbiological Diagnostic Unit Public Health Laboratory and Victorian Infectious Diseases Reference Laboratory, The Peter Doherty Institute for Infection and Immunity	Caly L. et al	https://www.gisaid.org	2020-04-27
EPI_ISL_430675	2020-04-11	genome	Microbiological Diagnostic Unit Public Health Laboratory	Microbiological Diagnostic Unit Public Health Laboratory	Seemann T. et al	https://www.gisaid.org	2020-04-27
EPI_ISL_430521	2020-03-23	genome	Victorian Infectious Diseases Reference Laboratory (VIDRL)	Microbiological Diagnostic Unit Public Health Laboratory and Victorian Infectious Diseases Reference Laboratory, The Peter Doherty Institute for Infection and Immunity	Caly L. et al	https://www.gisaid.org	2020-04-27
EPI_ISL_419726	2020-03-19	genome	Microbiological Diagnostic Unit Public Health Laboratory	Microbiological Diagnostic Unit Public Health Laboratory	Seemann T. et al	https://www.gisaid.org	2020-04-03
EPI_ISL_430528	2020-03-30	genome	Victorian Infectious Diseases Reference Laboratory (VIDRL)	Microbiological Diagnostic Unit Public Health Laboratory and Victorian Infectious Diseases Reference Laboratory, The Peter Doherty Institute for Infection and Immunity	Caly L. et al	https://www.gisaid.org	2020-04-27
EPI_ISL_430504	2020-03-31	genome	Victorian Infectious Diseases Reference Laboratory (VIDRL)	Microbiological Diagnostic Unit Public Health Laboratory and Victorian Infectious Diseases Reference Laboratory, The Peter Doherty Institute for Infection and Immunity	Caly L. et al	https://www.gisaid.org	2020-04-27
EPI_ISL_430506	2020-03-31	genome	Victorian Infectious Diseases Reference Laboratory (VIDRL)	Microbiological Diagnostic Unit Public Health Laboratory and Victorian Infectious Diseases Reference Laboratory, The Peter Doherty Institute for Infection and Immunity	Caly L. et al	https://www.gisaid.org	2020-04-27
EPI_ISL_430507	2020-03-31	genome	Victorian Infectious Diseases Reference Laboratory (VIDRL)	Microbiological Diagnostic Unit Public Health Laboratory and Victorian Infectious Diseases Reference Laboratory, The Peter Doherty Institute for Infection and Immunity	Caly L. et al	https://www.gisaid.org	2020-04-27
EPI_ISL_430523	2020-03-31	genome	Victorian Infectious Diseases Reference Laboratory (VIDRL)	Microbiological Diagnostic Unit Public Health Laboratory and Victorian Infectious Diseases Reference Laboratory, The Peter Doherty Institute for Infection and Immunity	Caly L. et al	https://www.gisaid.org	2020-04-27
EPI_ISL_416518	2020-03-16	genome	Victorian Infectious Diseases Reference Laboratory (VIDRL)	Victorian Infectious Diseases Reference Laboratory and Microbiological Diagnostic Unit Public Health Laboratory, Doherty Institute	Caly L. et al	https://www.gisaid.org	2020-03-22
EPI_ISL_419722	2020-03-19	genome	Microbiological Diagnostic Unit Public Health Laboratory	Microbiological Diagnostic Unit Public Health Laboratory	Seemann T. et al	https://www.gisaid.org	2020-04-03
EPI_ISL_430527	2020-03-31	genome	Victorian Infectious Diseases Reference Laboratory (VIDRL)	Microbiological Diagnostic Unit Public Health Laboratory and Victorian Infectious Diseases Reference Laboratory, The Peter Doherty Institute for Infection and Immunity	Caly L. et al	https://www.gisaid.org	2020-04-27
EPI_ISL_430509	2020-04-01	genome	Victorian Infectious Diseases Reference Laboratory (VIDRL)	Microbiological Diagnostic Unit Public Health Laboratory and Victorian Infectious Diseases Reference Laboratory, The Peter Doherty Institute for Infection and Immunity	Caly L. et al	https://www.gisaid.org	2020-04-27
EPI_ISL_430498	2020-04-01	genome	Victorian Infectious Diseases Reference Laboratory (VIDRL)	Microbiological Diagnostic Unit Public Health Laboratory and Victorian Infectious Diseases Reference Laboratory, The Peter Doherty Institute for Infection and Immunity	Caly L. et al	https://www.gisaid.org	2020-04-27
EPI_ISL_430499	2020-04-01	genome	Victorian Infectious Diseases Reference Laboratory (VIDRL)	Microbiological Diagnostic Unit Public Health Laboratory and Victorian Infectious Diseases Reference Laboratory, The Peter Doherty Institute for Infection and Immunity	Caly L. et al	https://www.gisaid.org	2020-04-27
EPI_ISL_419723	2020-03-18	genome	Microbiological Diagnostic Unit Public Health Laboratory	Microbiological Diagnostic Unit Public Health Laboratory	Seemann T. et al	https://www.gisaid.org	2020-04-03
EPI_ISL_430500	2020-04-01	genome	Victorian Infectious Diseases Reference Laboratory (VIDRL)	Microbiological Diagnostic Unit Public Health Laboratory and Victorian Infectious Diseases Reference Laboratory, The Peter Doherty Institute for Infection and Immunity	Caly L. et al	https://www.gisaid.org	2020-04-27
EPI_ISL_430501	2020-04-01	genome	Victorian Infectious Diseases Reference Laboratory (VIDRL)	Microbiological Diagnostic Unit Public Health Laboratory and Victorian Infectious Diseases Reference Laboratory, The Peter Doherty Institute for Infection and Immunity	Caly L. et al	https://www.gisaid.org	2020-04-27
EPI_ISL_430502	2020-04-01	genome	Victorian Infectious Diseases Reference Laboratory (VIDRL)	Microbiological Diagnostic Unit Public Health Laboratory and Victorian Infectious Diseases Reference Laboratory, The Peter Doherty Institute for Infection and Immunity	Caly L. et al	https://www.gisaid.org	2020-04-27
EPI_ISL_430503	2020-04-01	genome	Victorian Infectious Diseases Reference Laboratory (VIDRL)	Microbiological Diagnostic Unit Public Health Laboratory and Victorian Infectious Diseases Reference Laboratory, The Peter Doherty Institute for Infection and Immunity	Caly L. et al	https://www.gisaid.org	2020-04-27
EPI_ISL_430505	2020-04-01	genome	Victorian Infectious Diseases Reference Laboratory (VIDRL)	Microbiological Diagnostic Unit Public Health Laboratory and Victorian Infectious Diseases Reference Laboratory, The Peter Doherty Institute for Infection and Immunity	Caly L. et al	https://www.gisaid.org	2020-04-27
EPI_ISL_430508	2020-04-01	genome	Victorian Infectious Diseases Reference Laboratory (VIDRL)	Microbiological Diagnostic Unit Public Health Laboratory and Victorian Infectious Diseases Reference Laboratory, The Peter Doherty Institute for Infection and Immunity	Caly L. et al	https://www.gisaid.org	2020-04-27
EPI_ISL_430513	2020-04-01	genome	Victorian Infectious Diseases Reference Laboratory (VIDRL)	Microbiological Diagnostic Unit Public Health Laboratory and Victorian Infectious Diseases Reference Laboratory, The Peter Doherty Institute for Infection and Immunity	Caly L. et al	https://www.gisaid.org	2020-04-27
EPI_ISL_430514	2020-04-01	genome	Victorian Infectious Diseases Reference Laboratory (VIDRL)	Microbiological Diagnostic Unit Public Health Laboratory and Victorian Infectious Diseases Reference Laboratory, The Peter Doherty Institute for Infection and Immunity	Caly L. et al	https://www.gisaid.org	2020-04-27
EPI_ISL_430515	2020-04-01	genome	Victorian Infectious Diseases Reference Laboratory (VIDRL)	Microbiological Diagnostic Unit Public Health Laboratory and Victorian Infectious Diseases Reference Laboratory, The Peter Doherty Institute for Infection and Immunity	Caly L. et al	https://www.gisaid.org	2020-04-27
EPI_ISL_430516	2020-04-01	genome	Victorian Infectious Diseases Reference Laboratory (VIDRL)	Microbiological Diagnostic Unit Public Health Laboratory and Victorian Infectious Diseases Reference Laboratory, The Peter Doherty Institute for Infection and Immunity	Caly L. et al	https://www.gisaid.org	2020-04-27
EPI_ISL_419724	2020-03-20	genome	Microbiological Diagnostic Unit Public Health Laboratory	Microbiological Diagnostic Unit Public Health Laboratory	Seemann T. et al	https://www.gisaid.org	2020-04-03
EPI_ISL_430517	2020-04-01	genome	Victorian Infectious Diseases Reference Laboratory (VIDRL)	Microbiological Diagnostic Unit Public Health Laboratory and Victorian Infectious Diseases Reference Laboratory, The Peter Doherty Institute for Infection and Immunity	Caly L. et al	https://www.gisaid.org	2020-04-27
EPI_ISL_430518	2020-04-01	genome	Victorian Infectious Diseases Reference Laboratory (VIDRL)	Microbiological Diagnostic Unit Public Health Laboratory and Victorian Infectious Diseases Reference Laboratory, The Peter Doherty Institute for Infection and Immunity	Caly L. et al	https://www.gisaid.org	2020-04-27
EPI_ISL_430519	2020-04-01	genome	Victorian Infectious Diseases Reference Laboratory (VIDRL)	Microbiological Diagnostic Unit Public Health Laboratory and Victorian Infectious Diseases Reference Laboratory, The Peter Doherty Institute for Infection and Immunity	Caly L. et al	https://www.gisaid.org	2020-04-27
EPI_ISL_430522	2020-04-01	genome	Victorian Infectious Diseases Reference Laboratory (VIDRL)	Microbiological Diagnostic Unit Public Health Laboratory and Victorian Infectious Diseases Reference Laboratory, The Peter Doherty Institute for Infection and Immunity	Caly L. et al	https://www.gisaid.org	2020-04-27
EPI_ISL_430520	2020-04-02	genome	Victorian Infectious Diseases Reference Laboratory (VIDRL)	Microbiological Diagnostic Unit Public Health Laboratory and Victorian Infectious Diseases Reference Laboratory, The Peter Doherty Institute for Infection and Immunity	Caly L. et al	https://www.gisaid.org	2020-04-27
EPI_ISL_419731	2020-03-20	genome	Microbiological Diagnostic Unit Public Health Laboratory	Microbiological Diagnostic Unit Public Health Laboratory	Seemann T. et al	https://www.gisaid.org	2020-04-03
EPI_ISL_436688	2020-04-02	genome	Victorian Infectious Diseases Reference Laboratory (VIDRL)	Microbiological Diagnostic Unit Public Health Laboratory and Victorian Infectious Diseases Reference Laboratory, The Peter Doherty Institute for Infection & Immunity	Caly L. et al	https://www.gisaid.org	2020-05-07
EPI_ISL_430510	2020-04-02	genome	Victorian Infectious Diseases Reference Laboratory (VIDRL)	Microbiological Diagnostic Unit Public Health Laboratory and Victorian Infectious Diseases Reference Laboratory, The Peter Doherty Institute for Infection and Immunity	Caly L. et al	https://www.gisaid.org	2020-04-27
EPI_ISL_430511	2020-04-02	genome	Victorian Infectious Diseases Reference Laboratory (VIDRL)	Microbiological Diagnostic Unit Public Health Laboratory and Victorian Infectious Diseases Reference Laboratory, The Peter Doherty Institute for Infection and Immunity	Caly L. et al	https://www.gisaid.org	2020-04-27
EPI_ISL_430512	2020-04-02	genome	Victorian Infectious Diseases Reference Laboratory (VIDRL)	Microbiological Diagnostic Unit Public Health Laboratory and Victorian Infectious Diseases Reference Laboratory, The Peter Doherty Institute for Infection and Immunity	Caly L. et al	https://www.gisaid.org	2020-04-27
EPI_ISL_430524	2020-04-02	genome	Victorian Infectious Diseases Reference Laboratory (VIDRL)	Microbiological Diagnostic Unit Public Health Laboratory and Victorian Infectious Diseases Reference Laboratory, The Peter Doherty Institute for Infection and Immunity	Caly L. et al	https://www.gisaid.org	2020-04-27
EPI_ISL_430525	2020-04-02	genome	Victorian Infectious Diseases Reference Laboratory (VIDRL)	Microbiological Diagnostic Unit Public Health Laboratory and Victorian Infectious Diseases Reference Laboratory, The Peter Doherty Institute for Infection and Immunity	Caly L. et al	https://www.gisaid.org	2020-04-27
EPI_ISL_430526	2020-04-02	genome	Victorian Infectious Diseases Reference Laboratory (VIDRL)	Microbiological Diagnostic Unit Public Health Laboratory and Victorian Infectious Diseases Reference Laboratory, The Peter Doherty Institute for Infection and Immunity	Caly L. et al	https://www.gisaid.org	2020-04-27
EPI_ISL_436111	2020-04-07	genome	Victorian Infectious Diseases Reference Laboratory (VIDRL)	Microbiological Diagnostic Unit Public Health Laboratory and Victorian Infectious Diseases Reference Laboratory, Doherty Institute	Caly L. et al	https://www.gisaid.org	2020-05-06
EPI_ISL_436112	2020-04-09	genome	Victorian Infectious Diseases Reference Laboratory (VIDRL)	Microbiological Diagnostic Unit Public Health Laboratory and Victorian Infectious Diseases Reference Laboratory, Doherty Institute	Caly L. et al	https://www.gisaid.org	2020-05-06
EPI_ISL_436113	2020-04-09	genome	Victorian Infectious Diseases Reference Laboratory (VIDRL)	Microbiological Diagnostic Unit Public Health Laboratory and Victorian Infectious Diseases Reference Laboratory, Doherty Institute	Caly L. et al	https://www.gisaid.org	2020-05-06
EPI_ISL_436114	2020-04-09	genome	Victorian Infectious Diseases Reference Laboratory (VIDRL)	Microbiological Diagnostic Unit Public Health Laboratory and Victorian Infectious Diseases Reference Laboratory, Doherty Institute	Caly L. et al	https://www.gisaid.org	2020-05-06
EPI_ISL_436115	2020-04-10	genome	Victorian Infectious Diseases Reference Laboratory (VIDRL)	Microbiological Diagnostic Unit Public Health Laboratory and Victorian Infectious Diseases Reference Laboratory, Doherty Institute	Caly L. et al	https://www.gisaid.org	2020-05-06
EPI_ISL_436116	2020-04-10	genome	Victorian Infectious Diseases Reference Laboratory (VIDRL)	Microbiological Diagnostic Unit Public Health Laboratory and Victorian Infectious Diseases Reference Laboratory, Doherty Institute	Caly L. et al	https://www.gisaid.org	2020-05-06
EPI_ISL_436117	2020-04-10	genome	Victorian Infectious Diseases Reference Laboratory (VIDRL)	Microbiological Diagnostic Unit Public Health Laboratory and Victorian Infectious Diseases Reference Laboratory, Doherty Institute	Caly L. et al	https://www.gisaid.org	2020-05-06
EPI_ISL_436118	2020-04-11	genome	Victorian Infectious Diseases Reference Laboratory (VIDRL)	Microbiological Diagnostic Unit Public Health Laboratory and Victorian Infectious Diseases Reference Laboratory, Doherty Institute	Caly L. et al	https://www.gisaid.org	2020-05-06
EPI_ISL_436119	2020-04-11	genome	Victorian Infectious Diseases Reference Laboratory (VIDRL)	Microbiological Diagnostic Unit Public Health Laboratory and Victorian Infectious Diseases Reference Laboratory, Doherty Institute	Caly L. et al	https://www.gisaid.org	2020-05-06
EPI_ISL_436120	2020-04-11	genome	Victorian Infectious Diseases Reference Laboratory (VIDRL)	Microbiological Diagnostic Unit Public Health Laboratory and Victorian Infectious Diseases Reference Laboratory, Doherty Institute	Caly L. et al	https://www.gisaid.org	2020-05-06
EPI_ISL_436121	2020-04-11	genome	Victorian Infectious Diseases Reference Laboratory (VIDRL)	Microbiological Diagnostic Unit Public Health Laboratory and Victorian Infectious Diseases Reference Laboratory, Doherty Institute	Caly L. et al	https://www.gisaid.org	2020-05-06
EPI_ISL_436122	2020-04-11	genome	Victorian Infectious Diseases Reference Laboratory (VIDRL)	Microbiological Diagnostic Unit Public Health Laboratory and Victorian Infectious Diseases Reference Laboratory, Doherty Institute	Caly L. et al	https://www.gisaid.org	2020-05-06
EPI_ISL_419728	2020-03-20	genome	Microbiological Diagnostic Unit Public Health Laboratory	Microbiological Diagnostic Unit Public Health Laboratory	Seemann T. et al	https://www.gisaid.org	2020-04-03
EPI_ISL_436123	2020-04-11	genome	Victorian Infectious Diseases Reference Laboratory (VIDRL)	Microbiological Diagnostic Unit Public Health Laboratory and Victorian Infectious Diseases Reference Laboratory, Doherty Institute	Caly L. et al	https://www.gisaid.org	2020-05-06
EPI_ISL_430637	2020-04-12	genome	Victorian Infectious Diseases Reference Laboratory (VIDRL)	Microbiological Diagnostic Unit Public Health Laboratory and Victorian Infectious Diseases Reference Laboratory, The Peter Doherty Institute for Infection and Immunity	Caly L. et al	https://www.gisaid.org	2020-04-27
EPI_ISL_436124	2020-04-12	genome	Victorian Infectious Diseases Reference Laboratory (VIDRL)	Microbiological Diagnostic Unit Public Health Laboratory and Victorian Infectious Diseases Reference Laboratory, Doherty Institute	Caly L. et al	https://www.gisaid.org	2020-05-06
EPI_ISL_436125	2020-04-12	genome	Victorian Infectious Diseases Reference Laboratory (VIDRL)	Microbiological Diagnostic Unit Public Health Laboratory and Victorian Infectious Diseases Reference Laboratory, Doherty Institute	Caly L. et al	https://www.gisaid.org	2020-05-06
EPI_ISL_436126	2020-04-12	genome	Victorian Infectious Diseases Reference Laboratory (VIDRL)	Microbiological Diagnostic Unit Public Health Laboratory and Victorian Infectious Diseases Reference Laboratory, Doherty Institute	Caly L. et al	https://www.gisaid.org	2020-05-06
EPI_ISL_436127	2020-04-13	genome	Victorian Infectious Diseases Reference Laboratory (VIDRL)	Microbiological Diagnostic Unit Public Health Laboratory and Victorian Infectious Diseases Reference Laboratory, Doherty Institute	Caly L. et al	https://www.gisaid.org	2020-05-06
EPI_ISL_419729	2020-03-20	genome	Microbiological Diagnostic Unit Public Health Laboratory	Microbiological Diagnostic Unit Public Health Laboratory	Seemann T. et al	https://www.gisaid.org	2020-04-03
EPI_ISL_436128	2020-04-13	genome	Victorian Infectious Diseases Reference Laboratory (VIDRL)	Microbiological Diagnostic Unit Public Health Laboratory and Victorian Infectious Diseases Reference Laboratory, Doherty Institute	Caly L. et al	https://www.gisaid.org	2020-05-06
EPI_ISL_436129	2020-04-13	genome	Victorian Infectious Diseases Reference Laboratory (VIDRL)	Microbiological Diagnostic Unit Public Health Laboratory and Victorian Infectious Diseases Reference Laboratory, Doherty Institute	Caly L. et al	https://www.gisaid.org	2020-05-06
EPI_ISL_436130	2020-04-13	genome	Victorian Infectious Diseases Reference Laboratory (VIDRL)	Microbiological Diagnostic Unit Public Health Laboratory and Victorian Infectious Diseases Reference Laboratory, Doherty Institute	Caly L. et al	https://www.gisaid.org	2020-05-06
EPI_ISL_436131	2020-04-14	genome	Victorian Infectious Diseases Reference Laboratory (VIDRL)	Microbiological Diagnostic Unit Public Health Laboratory and Victorian Infectious Diseases Reference Laboratory, Doherty Institute	Caly L. et al	https://www.gisaid.org	2020-05-06
EPI_ISL_436132	2020-04-14	genome	Victorian Infectious Diseases Reference Laboratory (VIDRL)	Microbiological Diagnostic Unit Public Health Laboratory and Victorian Infectious Diseases Reference Laboratory, Doherty Institute	Caly L. et al	https://www.gisaid.org	2020-05-06
EPI_ISL_430687	2020-03-25	genome	Microbiological Diagnostic Unit Public Health Laboratory	Microbiological Diagnostic Unit Public Health Laboratory	Seemann T. et al	https://www.gisaid.org	2020-04-27
EPI_ISL_430685	2020-04-04	genome	Microbiological Diagnostic Unit Public Health Laboratory	Microbiological Diagnostic Unit Public Health Laboratory	Seemann T. et al	https://www.gisaid.org	2020-04-27
EPI_ISL_430678	2020-04-07	genome	Microbiological Diagnostic Unit Public Health Laboratory	Microbiological Diagnostic Unit Public Health Laboratory	Seemann T. et al	https://www.gisaid.org	2020-04-27
EPI_ISL_419730	2020-03-20	genome	Microbiological Diagnostic Unit Public Health Laboratory	Microbiological Diagnostic Unit Public Health Laboratory	Seemann T. et al	https://www.gisaid.org	2020-04-03
EPI_ISL_430709	2020-04-07	genome	Victorian Infectious Diseases Reference Laboratory (VIDRL)	Microbiological Diagnostic Unit Public Health Laboratory and Victorian Infectious Diseases Reference Laboratory, The Peter Doherty Institute for Infection and Immunity	Caly L. et al	https://www.gisaid.org	2020-04-27
EPI_ISL_430676	2020-04-08	genome	Microbiological Diagnostic Unit Public Health Laboratory	Microbiological Diagnostic Unit Public Health Laboratory	Seemann T. et al	https://www.gisaid.org	2020-04-27
EPI_ISL_430710	2020-04-08	genome	Victorian Infectious Diseases Reference Laboratory (VIDRL)	Microbiological Diagnostic Unit Public Health Laboratory and Victorian Infectious Diseases Reference Laboratory, The Peter Doherty Institute for Infection and Immunity	Caly L. et al	https://www.gisaid.org	2020-04-27
EPI_ISL_430701	2020-04-09	genome	Victorian Infectious Diseases Reference Laboratory (VIDRL)	Microbiological Diagnostic Unit Public Health Laboratory and Victorian Infectious Diseases Reference Laboratory, The Peter Doherty Institute for Infection and Immunity	Caly L. et al	https://www.gisaid.org	2020-04-27
EPI_ISL_430702	2020-04-09	genome	Victorian Infectious Diseases Reference Laboratory (VIDRL)	Microbiological Diagnostic Unit Public Health Laboratory and Victorian Infectious Diseases Reference Laboratory, The Peter Doherty Institute for Infection and Immunity	Caly L. et al	https://www.gisaid.org	2020-04-27
EPI_ISL_419732	2020-03-21	genome	Microbiological Diagnostic Unit Public Health Laboratory	Microbiological Diagnostic Unit Public Health Laboratory	Seemann T. et al	https://www.gisaid.org	2020-04-03
EPI_ISL_430711	2020-04-09	genome	Victorian Infectious Diseases Reference Laboratory (VIDRL)	Microbiological Diagnostic Unit Public Health Laboratory and Victorian Infectious Diseases Reference Laboratory, The Peter Doherty Institute for Infection and Immunity	Caly L. et al	https://www.gisaid.org	2020-04-27
EPI_ISL_430712	2020-04-09	genome	Victorian Infectious Diseases Reference Laboratory (VIDRL)	Microbiological Diagnostic Unit Public Health Laboratory and Victorian Infectious Diseases Reference Laboratory, The Peter Doherty Institute for Infection and Immunity	Caly L. et al	https://www.gisaid.org	2020-04-27
EPI_ISL_430713	2020-04-09	genome	Victorian Infectious Diseases Reference Laboratory (VIDRL)	Microbiological Diagnostic Unit Public Health Laboratory and Victorian Infectious Diseases Reference Laboratory, The Peter Doherty Institute for Infection and Immunity	Caly L. et al	https://www.gisaid.org	2020-04-27
EPI_ISL_419733	2020-01-31	genome	Victorian Infectious Diseases Reference Laboratory (VIDRL)	Victorian Infectious Diseases Reference Laboratory and Microbiological Diagnostic Unit Public Health Laboratory, Doherty Institute	Caly L. et al	https://www.gisaid.org	2020-04-03
EPI_ISL_419823	2020-03-21	genome	Microbiological Diagnostic Unit Public Health Laboratory	Microbiological Diagnostic Unit Public Health Laboratory	Seemann T. et al	https://www.gisaid.org	2020-04-03
EPI_ISL_430677	2020-04-10	genome	Microbiological Diagnostic Unit Public Health Laboratory	Microbiological Diagnostic Unit Public Health Laboratory	Seemann T. et al	https://www.gisaid.org	2020-04-27
EPI_ISL_430679	2020-04-10	genome	Microbiological Diagnostic Unit Public Health Laboratory	Microbiological Diagnostic Unit Public Health Laboratory	Seemann T. et al	https://www.gisaid.org	2020-04-27
EPI_ISL_430680	2020-04-10	genome	Microbiological Diagnostic Unit Public Health Laboratory	Microbiological Diagnostic Unit Public Health Laboratory	Seemann T. et al	https://www.gisaid.org	2020-04-27
EPI_ISL_430694	2020-04-10	genome	Victorian Infectious Diseases Reference Laboratory (VIDRL)	Microbiological Diagnostic Unit Public Health Laboratory and Victorian Infectious Diseases Reference Laboratory, The Peter Doherty Institute for Infection and Immunity	Caly L. et al	https://www.gisaid.org	2020-04-27
EPI_ISL_430703	2020-04-10	genome	Victorian Infectious Diseases Reference Laboratory (VIDRL)	Microbiological Diagnostic Unit Public Health Laboratory and Victorian Infectious Diseases Reference Laboratory, The Peter Doherty Institute for Infection and Immunity	Caly L. et al	https://www.gisaid.org	2020-04-27
EPI_ISL_430705	2020-04-10	genome	Victorian Infectious Diseases Reference Laboratory (VIDRL)	Microbiological Diagnostic Unit Public Health Laboratory and Victorian Infectious Diseases Reference Laboratory, The Peter Doherty Institute for Infection and Immunity	Caly L. et al	https://www.gisaid.org	2020-04-27
EPI_ISL_419824	2020-03-21	genome	Microbiological Diagnostic Unit Public Health Laboratory	Microbiological Diagnostic Unit Public Health Laboratory	Seemann T. et al	https://www.gisaid.org	2020-04-03
EPI_ISL_430714	2020-04-10	genome	Victorian Infectious Diseases Reference Laboratory (VIDRL)	Microbiological Diagnostic Unit Public Health Laboratory and Victorian Infectious Diseases Reference Laboratory, The Peter Doherty Institute for Infection and Immunity	Caly L. et al	https://www.gisaid.org	2020-04-27
EPI_ISL_430681	2020-04-11	genome	Microbiological Diagnostic Unit Public Health Laboratory	Microbiological Diagnostic Unit Public Health Laboratory	Seemann T. et al	https://www.gisaid.org	2020-04-27
EPI_ISL_430689	2020-04-11	genome	Victorian Infectious Diseases Reference Laboratory (VIDRL)	Microbiological Diagnostic Unit Public Health Laboratory and Victorian Infectious Diseases Reference Laboratory, The Peter Doherty Institute for Infection and Immunity	Caly L. et al	https://www.gisaid.org	2020-04-27
EPI_ISL_430690	2020-04-11	genome	Victorian Infectious Diseases Reference Laboratory (VIDRL)	Microbiological Diagnostic Unit Public Health Laboratory and Victorian Infectious Diseases Reference Laboratory, The Peter Doherty Institute for Infection and Immunity	Caly L. et al	https://www.gisaid.org	2020-04-27
EPI_ISL_430691	2020-04-11	genome	Victorian Infectious Diseases Reference Laboratory (VIDRL)	Microbiological Diagnostic Unit Public Health Laboratory and Victorian Infectious Diseases Reference Laboratory, The Peter Doherty Institute for Infection and Immunity	Caly L. et al	https://www.gisaid.org	2020-04-27
EPI_ISL_430693	2020-04-11	genome	Victorian Infectious Diseases Reference Laboratory (VIDRL)	Microbiological Diagnostic Unit Public Health Laboratory and Victorian Infectious Diseases Reference Laboratory, The Peter Doherty Institute for Infection and Immunity	Caly L. et al	https://www.gisaid.org	2020-04-27
EPI_ISL_430700	2020-04-11	genome	Victorian Infectious Diseases Reference Laboratory (VIDRL)	Microbiological Diagnostic Unit Public Health Laboratory and Victorian Infectious Diseases Reference Laboratory, The Peter Doherty Institute for Infection and Immunity	Caly L. et al	https://www.gisaid.org	2020-04-27
EPI_ISL_419825	2020-03-22	genome	Microbiological Diagnostic Unit Public Health Laboratory	Microbiological Diagnostic Unit Public Health Laboratory	Seemann T. et al	https://www.gisaid.org	2020-04-03
EPI_ISL_430704	2020-04-11	genome	Victorian Infectious Diseases Reference Laboratory (VIDRL)	Microbiological Diagnostic Unit Public Health Laboratory and Victorian Infectious Diseases Reference Laboratory, The Peter Doherty Institute for Infection and Immunity	Caly L. et al	https://www.gisaid.org	2020-04-27
EPI_ISL_430688	2020-04-12	genome	Victorian Infectious Diseases Reference Laboratory (VIDRL)	Microbiological Diagnostic Unit Public Health Laboratory and Victorian Infectious Diseases Reference Laboratory, The Peter Doherty Institute for Infection and Immunity	Caly L. et al	https://www.gisaid.org	2020-04-27
EPI_ISL_430695	2020-04-12	genome	Victorian Infectious Diseases Reference Laboratory (VIDRL)	Microbiological Diagnostic Unit Public Health Laboratory and Victorian Infectious Diseases Reference Laboratory, The Peter Doherty Institute for Infection and Immunity	Caly L. et al	https://www.gisaid.org	2020-04-27
EPI_ISL_430696	2020-04-12	genome	Victorian Infectious Diseases Reference Laboratory (VIDRL)	Microbiological Diagnostic Unit Public Health Laboratory and Victorian Infectious Diseases Reference Laboratory, The Peter Doherty Institute for Infection and Immunity	Caly L. et al	https://www.gisaid.org	2020-04-27
EPI_ISL_430682	2020-04-13	genome	Microbiological Diagnostic Unit Public Health Laboratory	Microbiological Diagnostic Unit Public Health Laboratory	Seemann T. et al	https://www.gisaid.org	2020-04-27
EPI_ISL_430692	2020-04-13	genome	Victorian Infectious Diseases Reference Laboratory (VIDRL)	Microbiological Diagnostic Unit Public Health Laboratory and Victorian Infectious Diseases Reference Laboratory, The Peter Doherty Institute for Infection and Immunity	Caly L. et al	https://www.gisaid.org	2020-04-27
EPI_ISL_430698	2020-04-13	genome	Victorian Infectious Diseases Reference Laboratory (VIDRL)	Microbiological Diagnostic Unit Public Health Laboratory and Victorian Infectious Diseases Reference Laboratory, The Peter Doherty Institute for Infection and Immunity	Caly L. et al	https://www.gisaid.org	2020-04-27
EPI_ISL_430699	2020-04-13	genome	Victorian Infectious Diseases Reference Laboratory (VIDRL)	Microbiological Diagnostic Unit Public Health Laboratory and Victorian Infectious Diseases Reference Laboratory, The Peter Doherty Institute for Infection and Immunity	Caly L. et al	https://www.gisaid.org	2020-04-27
EPI_ISL_430706	2020-04-13	genome	Victorian Infectious Diseases Reference Laboratory (VIDRL)	Microbiological Diagnostic Unit Public Health Laboratory and Victorian Infectious Diseases Reference Laboratory, The Peter Doherty Institute for Infection and Immunity	Caly L. et al	https://www.gisaid.org	2020-04-27
EPI_ISL_430707	2020-04-13	genome	Victorian Infectious Diseases Reference Laboratory (VIDRL)	Microbiological Diagnostic Unit Public Health Laboratory and Victorian Infectious Diseases Reference Laboratory, The Peter Doherty Institute for Infection and Immunity	Caly L. et al	https://www.gisaid.org	2020-04-27
EPI_ISL_419827	2020-03-22	genome	Microbiological Diagnostic Unit Public Health Laboratory	Microbiological Diagnostic Unit Public Health Laboratory	Seemann T. et al	https://www.gisaid.org	2020-04-03
EPI_ISL_430686	2020-04-13	genome	Microbiological Diagnostic Unit Public Health Laboratory	Microbiological Diagnostic Unit Public Health Laboratory	Seemann T. et al	https://www.gisaid.org	2020-04-27
EPI_ISL_430683	2020-04-14	genome	Microbiological Diagnostic Unit Public Health Laboratory	Microbiological Diagnostic Unit Public Health Laboratory	Seemann T. et al	https://www.gisaid.org	2020-04-27
EPI_ISL_430684	2020-04-14	genome	Microbiological Diagnostic Unit Public Health Laboratory	Microbiological Diagnostic Unit Public Health Laboratory	Seemann T. et al	https://www.gisaid.org	2020-04-27
EPI_ISL_430697	2020-04-14	genome	Victorian Infectious Diseases Reference Laboratory (VIDRL)	Microbiological Diagnostic Unit Public Health Laboratory and Victorian Infectious Diseases Reference Laboratory, The Peter Doherty Institute for Infection and Immunity	Caly L. et al	https://www.gisaid.org	2020-04-27
EPI_ISL_430708	2020-04-14	genome	Victorian Infectious Diseases Reference Laboratory (VIDRL)	Microbiological Diagnostic Unit Public Health Laboratory and Victorian Infectious Diseases Reference Laboratory, The Peter Doherty Institute for Infection and Immunity	Caly L. et al	https://www.gisaid.org	2020-04-27
EPI_ISL_430715	2020-04-17	genome	Microbiological Diagnostic Unit Public Health Laboratory	Microbiological Diagnostic Unit Public Health Laboratory	Seemann T. et al	https://www.gisaid.org	2020-04-27
EPI_ISL_419828	2020-03-22	genome	Microbiological Diagnostic Unit Public Health Laboratory	Microbiological Diagnostic Unit Public Health Laboratory	Seemann T. et al	https://www.gisaid.org	2020-04-03
EPI_ISL_430716	2020-04-12	genome	Microbiological Diagnostic Unit Public Health Laboratory	Microbiological Diagnostic Unit Public Health Laboratory	Seemann T. et al	https://www.gisaid.org	2020-04-27
EPI_ISL_430717	2020-04-12	genome	Microbiological Diagnostic Unit Public Health Laboratory	Microbiological Diagnostic Unit Public Health Laboratory	Seemann T. et al	https://www.gisaid.org	2020-04-27
EPI_ISL_430638	2020-04-09	genome	Victorian Infectious Diseases Reference Laboratory (VIDRL)	Microbiological Diagnostic Unit Public Health Laboratory and Victorian Infectious Diseases Reference Laboratory, The Peter Doherty Institute for Infection and Immunity	Caly L. et al	https://www.gisaid.org	2020-04-27
EPI_ISL_468067	2020-03-22	genome	unknown	Microbiology and Immunology	Caly et al	https://www.gisaid.org	2020-06-09
EPI_ISL_456410	2020-03-26	genome	Victorian Infectious Diseases Reference Laboratory (VIDRL)	Microbiological Diagnostic Unit Public Health Laboratory and Victorian Infectious Diseases Reference Laboratory, Doherty Institute	Caly L. et al	https://www.gisaid.org	2020-06-02
EPI_ISL_419829	2020-03-22	genome	Microbiological Diagnostic Unit Public Health Laboratory	Microbiological Diagnostic Unit Public Health Laboratory	Seemann T. et al	https://www.gisaid.org	2020-04-03
EPI_ISL_456427	2020-04-07	genome	Victorian Infectious Diseases Reference Laboratory (VIDRL)	Microbiological Diagnostic Unit Public Health Laboratory and Victorian Infectious Diseases Reference Laboratory, Doherty Institute	Caly L. et al	https://www.gisaid.org	2020-06-02
EPI_ISL_456421	2020-04-11	genome	Victorian Infectious Diseases Reference Laboratory (VIDRL)	Microbiological Diagnostic Unit Public Health Laboratory and Victorian Infectious Diseases Reference Laboratory, Doherty Institute	Caly L. et al	https://www.gisaid.org	2020-06-02
EPI_ISL_456411	2020-04-13	genome	Victorian Infectious Diseases Reference Laboratory (VIDRL)	Microbiological Diagnostic Unit Public Health Laboratory and Victorian Infectious Diseases Reference Laboratory, Doherty Institute	Caly L. et al	https://www.gisaid.org	2020-06-02
EPI_ISL_419830	2020-03-22	genome	Microbiological Diagnostic Unit Public Health Laboratory	Microbiological Diagnostic Unit Public Health Laboratory	Seemann T. et al	https://www.gisaid.org	2020-04-03
EPI_ISL_456412	2020-04-14	genome	Victorian Infectious Diseases Reference Laboratory (VIDRL)	Microbiological Diagnostic Unit Public Health Laboratory and Victorian Infectious Diseases Reference Laboratory, Doherty Institute	Caly L. et al	https://www.gisaid.org	2020-06-02
EPI_ISL_456413	2020-04-14	genome	Victorian Infectious Diseases Reference Laboratory (VIDRL)	Microbiological Diagnostic Unit Public Health Laboratory and Victorian Infectious Diseases Reference Laboratory, Doherty Institute	Caly L. et al	https://www.gisaid.org	2020-06-02
EPI_ISL_456414	2020-04-14	genome	Victorian Infectious Diseases Reference Laboratory (VIDRL)	Microbiological Diagnostic Unit Public Health Laboratory and Victorian Infectious Diseases Reference Laboratory, Doherty Institute	Caly L. et al	https://www.gisaid.org	2020-06-02
EPI_ISL_456415	2020-04-14	genome	Victorian Infectious Diseases Reference Laboratory (VIDRL)	Microbiological Diagnostic Unit Public Health Laboratory and Victorian Infectious Diseases Reference Laboratory, Doherty Institute	Caly L. et al	https://www.gisaid.org	2020-06-02
EPI_ISL_456416	2020-04-14	genome	Victorian Infectious Diseases Reference Laboratory (VIDRL)	Microbiological Diagnostic Unit Public Health Laboratory and Victorian Infectious Diseases Reference Laboratory, Doherty Institute	Caly L. et al	https://www.gisaid.org	2020-06-02
EPI_ISL_456417	2020-04-14	genome	Victorian Infectious Diseases Reference Laboratory (VIDRL)	Microbiological Diagnostic Unit Public Health Laboratory and Victorian Infectious Diseases Reference Laboratory, Doherty Institute	Caly L. et al	https://www.gisaid.org	2020-06-02
EPI_ISL_419834	2020-02-23	genome	Victorian Infectious Diseases Reference Laboratory (VIDRL)	Victorian Infectious Diseases Reference Laboratory and Microbiological Diagnostic Unit Public Health Laboratory, Doherty Institute	Caly L. et al	https://www.gisaid.org	2020-04-03
EPI_ISL_456418	2020-04-14	genome	Victorian Infectious Diseases Reference Laboratory (VIDRL)	Microbiological Diagnostic Unit Public Health Laboratory and Victorian Infectious Diseases Reference Laboratory, Doherty Institute	Caly L. et al	https://www.gisaid.org	2020-06-02
EPI_ISL_456419	2020-04-14	genome	Victorian Infectious Diseases Reference Laboratory (VIDRL)	Microbiological Diagnostic Unit Public Health Laboratory and Victorian Infectious Diseases Reference Laboratory, Doherty Institute	Caly L. et al	https://www.gisaid.org	2020-06-02
EPI_ISL_456420	2020-04-14	genome	Victorian Infectious Diseases Reference Laboratory (VIDRL)	Microbiological Diagnostic Unit Public Health Laboratory and Victorian Infectious Diseases Reference Laboratory, Doherty Institute	Caly L. et al	https://www.gisaid.org	2020-06-02
EPI_ISL_419836	2020-03-15	genome	Victorian Infectious Diseases Reference Laboratory (VIDRL)	Victorian Infectious Diseases Reference Laboratory and Microbiological Diagnostic Unit Public Health Laboratory, Doherty Institute	Caly L. et al	https://www.gisaid.org	2020-04-03
EPI_ISL_456425	2020-04-15	genome	Victorian Infectious Diseases Reference Laboratory (VIDRL)	Microbiological Diagnostic Unit Public Health Laboratory and Victorian Infectious Diseases Reference Laboratory, Doherty Institute	Caly L. et al	https://www.gisaid.org	2020-06-02
EPI_ISL_456430	2020-04-15	genome	Victorian Infectious Diseases Reference Laboratory (VIDRL)	Microbiological Diagnostic Unit Public Health Laboratory and Victorian Infectious Diseases Reference Laboratory, Doherty Institute	Caly L. et al	https://www.gisaid.org	2020-06-02
EPI_ISL_456432	2020-04-15	genome	Victorian Infectious Diseases Reference Laboratory (VIDRL)	Microbiological Diagnostic Unit Public Health Laboratory and Victorian Infectious Diseases Reference Laboratory, Doherty Institute	Caly L. et al	https://www.gisaid.org	2020-06-02
EPI_ISL_419734	2020-02-02	genome	Victorian Infectious Diseases Reference Laboratory (VIDRL)	Victorian Infectious Diseases Reference Laboratory and Microbiological Diagnostic Unit Public Health Laboratory, Doherty Institute	Caly L. et al	https://www.gisaid.org	2020-04-03
EPI_ISL_419837	2020-03-16	genome	Victorian Infectious Diseases Reference Laboratory (VIDRL)	Victorian Infectious Diseases Reference Laboratory and Microbiological Diagnostic Unit Public Health Laboratory, Doherty Institute	Caly L. et al	https://www.gisaid.org	2020-04-03
EPI_ISL_456433	2020-04-15	genome	Victorian Infectious Diseases Reference Laboratory (VIDRL)	Microbiological Diagnostic Unit Public Health Laboratory and Victorian Infectious Diseases Reference Laboratory, Doherty Institute	Caly L. et al	https://www.gisaid.org	2020-06-02
EPI_ISL_456422	2020-04-16	genome	Victorian Infectious Diseases Reference Laboratory (VIDRL)	Microbiological Diagnostic Unit Public Health Laboratory and Victorian Infectious Diseases Reference Laboratory, Doherty Institute	Caly L. et al	https://www.gisaid.org	2020-06-02
EPI_ISL_456423	2020-04-16	genome	Victorian Infectious Diseases Reference Laboratory (VIDRL)	Microbiological Diagnostic Unit Public Health Laboratory and Victorian Infectious Diseases Reference Laboratory, Doherty Institute	Caly L. et al	https://www.gisaid.org	2020-06-02
EPI_ISL_456424	2020-04-16	genome	Victorian Infectious Diseases Reference Laboratory (VIDRL)	Microbiological Diagnostic Unit Public Health Laboratory and Victorian Infectious Diseases Reference Laboratory, Doherty Institute	Caly L. et al	https://www.gisaid.org	2020-06-02
EPI_ISL_456426	2020-04-16	genome	Victorian Infectious Diseases Reference Laboratory (VIDRL)	Microbiological Diagnostic Unit Public Health Laboratory and Victorian Infectious Diseases Reference Laboratory, Doherty Institute	Caly L. et al	https://www.gisaid.org	2020-06-02
EPI_ISL_456428	2020-04-16	genome	Victorian Infectious Diseases Reference Laboratory (VIDRL)	Microbiological Diagnostic Unit Public Health Laboratory and Victorian Infectious Diseases Reference Laboratory, Doherty Institute	Caly L. et al	https://www.gisaid.org	2020-06-02
EPI_ISL_419838	2020-03-16	genome	Victorian Infectious Diseases Reference Laboratory (VIDRL)	Victorian Infectious Diseases Reference Laboratory and Microbiological Diagnostic Unit Public Health Laboratory, Doherty Institute	Caly L. et al	https://www.gisaid.org	2020-04-03
EPI_ISL_456429	2020-04-16	genome	Victorian Infectious Diseases Reference Laboratory (VIDRL)	Microbiological Diagnostic Unit Public Health Laboratory and Victorian Infectious Diseases Reference Laboratory, Doherty Institute	Caly L. et al	https://www.gisaid.org	2020-06-02
EPI_ISL_456431	2020-04-16	genome	Victorian Infectious Diseases Reference Laboratory (VIDRL)	Microbiological Diagnostic Unit Public Health Laboratory and Victorian Infectious Diseases Reference Laboratory, Doherty Institute	Caly L. et al	https://www.gisaid.org	2020-06-02
EPI_ISL_456434	2020-04-16	genome	Victorian Infectious Diseases Reference Laboratory (VIDRL)	Microbiological Diagnostic Unit Public Health Laboratory and Victorian Infectious Diseases Reference Laboratory, Doherty Institute	Caly L. et al	https://www.gisaid.org	2020-06-02
EPI_ISL_456436	2020-04-16	genome	Victorian Infectious Diseases Reference Laboratory (VIDRL)	Microbiological Diagnostic Unit Public Health Laboratory and Victorian Infectious Diseases Reference Laboratory, Doherty Institute	Caly L. et al	https://www.gisaid.org	2020-06-02
EPI_ISL_419839	2020-03-16	genome	Victorian Infectious Diseases Reference Laboratory (VIDRL)	Victorian Infectious Diseases Reference Laboratory and Microbiological Diagnostic Unit Public Health Laboratory, Doherty Institute	Caly L. et al	https://www.gisaid.org	2020-04-03
EPI_ISL_456435	2020-04-17	genome	Victorian Infectious Diseases Reference Laboratory (VIDRL)	Microbiological Diagnostic Unit Public Health Laboratory and Victorian Infectious Diseases Reference Laboratory, Doherty Institute	Caly L. et al	https://www.gisaid.org	2020-06-02
EPI_ISL_419840	2020-03-16	genome	Victorian Infectious Diseases Reference Laboratory (VIDRL)	Victorian Infectious Diseases Reference Laboratory and Microbiological Diagnostic Unit Public Health Laboratory, Doherty Institute	Caly L. et al	https://www.gisaid.org	2020-04-03
EPI_ISL_456438	2020-04-17	genome	Victorian Infectious Diseases Reference Laboratory (VIDRL)	Microbiological Diagnostic Unit Public Health Laboratory and Victorian Infectious Diseases Reference Laboratory, Doherty Institute	Caly L. et al	https://www.gisaid.org	2020-06-02
EPI_ISL_456439	2020-04-17	genome	Victorian Infectious Diseases Reference Laboratory (VIDRL)	Microbiological Diagnostic Unit Public Health Laboratory and Victorian Infectious Diseases Reference Laboratory, Doherty Institute	Caly L. et al	https://www.gisaid.org	2020-06-02
EPI_ISL_456440	2020-04-17	genome	Victorian Infectious Diseases Reference Laboratory (VIDRL)	Microbiological Diagnostic Unit Public Health Laboratory and Victorian Infectious Diseases Reference Laboratory, Doherty Institute	Caly L. et al	https://www.gisaid.org	2020-06-02
EPI_ISL_456441	2020-04-17	genome	Victorian Infectious Diseases Reference Laboratory (VIDRL)	Microbiological Diagnostic Unit Public Health Laboratory and Victorian Infectious Diseases Reference Laboratory, Doherty Institute	Caly L. et al	https://www.gisaid.org	2020-06-02
EPI_ISL_456437	2020-04-18	genome	Victorian Infectious Diseases Reference Laboratory (VIDRL)	Microbiological Diagnostic Unit Public Health Laboratory and Victorian Infectious Diseases Reference Laboratory, Doherty Institute	Caly L. et al	https://www.gisaid.org	2020-06-02
EPI_ISL_456442	2020-04-18	genome	Victorian Infectious Diseases Reference Laboratory (VIDRL)	Microbiological Diagnostic Unit Public Health Laboratory and Victorian Infectious Diseases Reference Laboratory, Doherty Institute	Caly L. et al	https://www.gisaid.org	2020-06-02
EPI_ISL_419841	2020-03-17	genome	Victorian Infectious Diseases Reference Laboratory (VIDRL)	Victorian Infectious Diseases Reference Laboratory and Microbiological Diagnostic Unit Public Health Laboratory, Doherty Institute	Caly L. et al	https://www.gisaid.org	2020-04-03
EPI_ISL_456443	2020-04-19	genome	Victorian Infectious Diseases Reference Laboratory (VIDRL)	Microbiological Diagnostic Unit Public Health Laboratory and Victorian Infectious Diseases Reference Laboratory, Doherty Institute	Caly L. et al	https://www.gisaid.org	2020-06-02
EPI_ISL_419842	2020-03-17	genome	Victorian Infectious Diseases Reference Laboratory (VIDRL)	Victorian Infectious Diseases Reference Laboratory and Microbiological Diagnostic Unit Public Health Laboratory, Doherty Institute	Caly L. et al	https://www.gisaid.org	2020-04-03
EPI_ISL_456454	2020-04-20	genome	Victorian Infectious Diseases Reference Laboratory (VIDRL)	Microbiological Diagnostic Unit Public Health Laboratory and Victorian Infectious Diseases Reference Laboratory, Doherty Institute	Caly L. et al	https://www.gisaid.org	2020-06-02
EPI_ISL_456448	2020-04-21	genome	Victorian Infectious Diseases Reference Laboratory (VIDRL)	Microbiological Diagnostic Unit Public Health Laboratory and Victorian Infectious Diseases Reference Laboratory, Doherty Institute	Caly L. et al	https://www.gisaid.org	2020-06-02
EPI_ISL_419843	2020-03-17	genome	Victorian Infectious Diseases Reference Laboratory (VIDRL)	Victorian Infectious Diseases Reference Laboratory and Microbiological Diagnostic Unit Public Health Laboratory, Doherty Institute	Caly L. et al	https://www.gisaid.org	2020-04-03
EPI_ISL_456445	2020-04-21	genome	Victorian Infectious Diseases Reference Laboratory (VIDRL)	Microbiological Diagnostic Unit Public Health Laboratory and Victorian Infectious Diseases Reference Laboratory, Doherty Institute	Caly L. et al	https://www.gisaid.org	2020-06-02
EPI_ISL_456446	2020-04-21	genome	Victorian Infectious Diseases Reference Laboratory (VIDRL)	Microbiological Diagnostic Unit Public Health Laboratory and Victorian Infectious Diseases Reference Laboratory, Doherty Institute	Caly L. et al	https://www.gisaid.org	2020-06-02
EPI_ISL_456447	2020-04-22	genome	Victorian Infectious Diseases Reference Laboratory (VIDRL)	Microbiological Diagnostic Unit Public Health Laboratory and Victorian Infectious Diseases Reference Laboratory, Doherty Institute	Caly L. et al	https://www.gisaid.org	2020-06-02
EPI_ISL_456449	2020-04-22	genome	Victorian Infectious Diseases Reference Laboratory (VIDRL)	Microbiological Diagnostic Unit Public Health Laboratory and Victorian Infectious Diseases Reference Laboratory, Doherty Institute	Caly L. et al	https://www.gisaid.org	2020-06-02
EPI_ISL_456451	2020-04-22	genome	Victorian Infectious Diseases Reference Laboratory (VIDRL)	Microbiological Diagnostic Unit Public Health Laboratory and Victorian Infectious Diseases Reference Laboratory, Doherty Institute	Caly L. et al	https://www.gisaid.org	2020-06-02
EPI_ISL_419844	2020-03-17	genome	Victorian Infectious Diseases Reference Laboratory (VIDRL)	Victorian Infectious Diseases Reference Laboratory and Microbiological Diagnostic Unit Public Health Laboratory, Doherty Institute	Caly L. et al	https://www.gisaid.org	2020-04-03
EPI_ISL_456444	2020-04-22	genome	Victorian Infectious Diseases Reference Laboratory (VIDRL)	Microbiological Diagnostic Unit Public Health Laboratory and Victorian Infectious Diseases Reference Laboratory, Doherty Institute	Caly L. et al	https://www.gisaid.org	2020-06-02
EPI_ISL_456450	2020-04-23	genome	Victorian Infectious Diseases Reference Laboratory (VIDRL)	Microbiological Diagnostic Unit Public Health Laboratory and Victorian Infectious Diseases Reference Laboratory, Doherty Institute	Caly L. et al	https://www.gisaid.org	2020-06-02
EPI_ISL_456452	2020-04-23	genome	Victorian Infectious Diseases Reference Laboratory (VIDRL)	Microbiological Diagnostic Unit Public Health Laboratory and Victorian Infectious Diseases Reference Laboratory, Doherty Institute	Caly L. et al	https://www.gisaid.org	2020-06-02
EPI_ISL_456453	2020-04-23	genome	Victorian Infectious Diseases Reference Laboratory (VIDRL)	Microbiological Diagnostic Unit Public Health Laboratory and Victorian Infectious Diseases Reference Laboratory, Doherty Institute	Caly L. et al	https://www.gisaid.org	2020-06-02
EPI_ISL_419845	2020-03-17	genome	Victorian Infectious Diseases Reference Laboratory (VIDRL)	Victorian Infectious Diseases Reference Laboratory and Microbiological Diagnostic Unit Public Health Laboratory, Doherty Institute	Caly L. et al	https://www.gisaid.org	2020-04-03
EPI_ISL_456455	2020-04-25	genome	Victorian Infectious Diseases Reference Laboratory (VIDRL)	Microbiological Diagnostic Unit Public Health Laboratory and Victorian Infectious Diseases Reference Laboratory, Doherty Institute	Caly L. et al	https://www.gisaid.org	2020-06-02
EPI_ISL_456456	2020-04-27	genome	Victorian Infectious Diseases Reference Laboratory (VIDRL)	Microbiological Diagnostic Unit Public Health Laboratory and Victorian Infectious Diseases Reference Laboratory, Doherty Institute	Caly L. et al	https://www.gisaid.org	2020-06-02
EPI_ISL_419846	2020-03-17	genome	Victorian Infectious Diseases Reference Laboratory (VIDRL)	Victorian Infectious Diseases Reference Laboratory and Microbiological Diagnostic Unit Public Health Laboratory, Doherty Institute	Caly L. et al	https://www.gisaid.org	2020-04-03
EPI_ISL_456457	2020-04-27	genome	Victorian Infectious Diseases Reference Laboratory (VIDRL)	Microbiological Diagnostic Unit Public Health Laboratory and Victorian Infectious Diseases Reference Laboratory, Doherty Institute	Caly L. et al	https://www.gisaid.org	2020-06-02
EPI_ISL_456463	2020-04-27	genome	Victorian Infectious Diseases Reference Laboratory (VIDRL)	Microbiological Diagnostic Unit Public Health Laboratory and Victorian Infectious Diseases Reference Laboratory, Doherty Institute	Caly L. et al	https://www.gisaid.org	2020-06-02
EPI_ISL_456471	2020-04-28	genome	Victorian Infectious Diseases Reference Laboratory (VIDRL)	Microbiological Diagnostic Unit Public Health Laboratory and Victorian Infectious Diseases Reference Laboratory, Doherty Institute	Caly L. et al	https://www.gisaid.org	2020-06-02
EPI_ISL_456459	2020-04-29	genome	Victorian Infectious Diseases Reference Laboratory (VIDRL)	Microbiological Diagnostic Unit Public Health Laboratory and Victorian Infectious Diseases Reference Laboratory, Doherty Institute	Caly L. et al	https://www.gisaid.org	2020-06-02
EPI_ISL_456460	2020-04-29	genome	Victorian Infectious Diseases Reference Laboratory (VIDRL)	Microbiological Diagnostic Unit Public Health Laboratory and Victorian Infectious Diseases Reference Laboratory, Doherty Institute	Caly L. et al	https://www.gisaid.org	2020-06-02
EPI_ISL_456461	2020-04-29	genome	Victorian Infectious Diseases Reference Laboratory (VIDRL)	Microbiological Diagnostic Unit Public Health Laboratory and Victorian Infectious Diseases Reference Laboratory, Doherty Institute	Caly L. et al	https://www.gisaid.org	2020-06-02
EPI_ISL_456464	2020-04-29	genome	Victorian Infectious Diseases Reference Laboratory (VIDRL)	Microbiological Diagnostic Unit Public Health Laboratory and Victorian Infectious Diseases Reference Laboratory, Doherty Institute	Caly L. et al	https://www.gisaid.org	2020-06-02
EPI_ISL_456472	2020-04-29	genome	Victorian Infectious Diseases Reference Laboratory (VIDRL)	Microbiological Diagnostic Unit Public Health Laboratory and Victorian Infectious Diseases Reference Laboratory, Doherty Institute	Caly L. et al	https://www.gisaid.org	2020-06-02
EPI_ISL_419735	2020-02-24	genome	Victorian Infectious Diseases Reference Laboratory (VIDRL)	Victorian Infectious Diseases Reference Laboratory and Microbiological Diagnostic Unit Public Health Laboratory, Doherty Institute	Caly L. et al	https://www.gisaid.org	2020-04-03
EPI_ISL_419847	2020-03-17	genome	Victorian Infectious Diseases Reference Laboratory (VIDRL)	Victorian Infectious Diseases Reference Laboratory and Microbiological Diagnostic Unit Public Health Laboratory, Doherty Institute	Caly L. et al	https://www.gisaid.org	2020-04-03
EPI_ISL_456466	2020-04-27	genome	Victorian Infectious Diseases Reference Laboratory (VIDRL)	Microbiological Diagnostic Unit Public Health Laboratory and Victorian Infectious Diseases Reference Laboratory, Doherty Institute	Caly L. et al	https://www.gisaid.org	2020-06-02
EPI_ISL_456462	2020-04-29	genome	Victorian Infectious Diseases Reference Laboratory (VIDRL)	Microbiological Diagnostic Unit Public Health Laboratory and Victorian Infectious Diseases Reference Laboratory, Doherty Institute	Caly L. et al	https://www.gisaid.org	2020-06-02
EPI_ISL_456465	2020-04-29	genome	Victorian Infectious Diseases Reference Laboratory (VIDRL)	Microbiological Diagnostic Unit Public Health Laboratory and Victorian Infectious Diseases Reference Laboratory, Doherty Institute	Caly L. et al	https://www.gisaid.org	2020-06-02
EPI_ISL_456468	2020-04-30	genome	Victorian Infectious Diseases Reference Laboratory (VIDRL)	Microbiological Diagnostic Unit Public Health Laboratory and Victorian Infectious Diseases Reference Laboratory, Doherty Institute	Caly L. et al	https://www.gisaid.org	2020-06-02
EPI_ISL_456469	2020-04-30	genome	Victorian Infectious Diseases Reference Laboratory (VIDRL)	Microbiological Diagnostic Unit Public Health Laboratory and Victorian Infectious Diseases Reference Laboratory, Doherty Institute	Caly L. et al	https://www.gisaid.org	2020-06-02
EPI_ISL_456470	2020-04-30	genome	Victorian Infectious Diseases Reference Laboratory (VIDRL)	Microbiological Diagnostic Unit Public Health Laboratory and Victorian Infectious Diseases Reference Laboratory, Doherty Institute	Caly L. et al	https://www.gisaid.org	2020-06-02
EPI_ISL_456473	2020-04-30	genome	Victorian Infectious Diseases Reference Laboratory (VIDRL)	Microbiological Diagnostic Unit Public Health Laboratory and Victorian Infectious Diseases Reference Laboratory, Doherty Institute	Caly L. et al	https://www.gisaid.org	2020-06-02
EPI_ISL_456474	2020-05-01	genome	Victorian Infectious Diseases Reference Laboratory (VIDRL)	Microbiological Diagnostic Unit Public Health Laboratory and Victorian Infectious Diseases Reference Laboratory, Doherty Institute	Caly L. et al	https://www.gisaid.org	2020-06-02
EPI_ISL_419848	2020-03-17	genome	Victorian Infectious Diseases Reference Laboratory (VIDRL)	Victorian Infectious Diseases Reference Laboratory and Microbiological Diagnostic Unit Public Health Laboratory, Doherty Institute	Caly L. et al	https://www.gisaid.org	2020-04-03
EPI_ISL_456475	2020-05-01	genome	Victorian Infectious Diseases Reference Laboratory (VIDRL)	Microbiological Diagnostic Unit Public Health Laboratory and Victorian Infectious Diseases Reference Laboratory, Doherty Institute	Caly L. et al	https://www.gisaid.org	2020-06-02
EPI_ISL_456476	2020-05-01	genome	Victorian Infectious Diseases Reference Laboratory (VIDRL)	Microbiological Diagnostic Unit Public Health Laboratory and Victorian Infectious Diseases Reference Laboratory, Doherty Institute	Caly L. et al	https://www.gisaid.org	2020-06-02
EPI_ISL_456477	2020-05-02	genome	Victorian Infectious Diseases Reference Laboratory (VIDRL)	Microbiological Diagnostic Unit Public Health Laboratory and Victorian Infectious Diseases Reference Laboratory, Doherty Institute	Caly L. et al	https://www.gisaid.org	2020-06-02
EPI_ISL_456467	2020-04-27	genome	Victorian Infectious Diseases Reference Laboratory (VIDRL)	Microbiological Diagnostic Unit Public Health Laboratory and Victorian Infectious Diseases Reference Laboratory, Doherty Institute	Caly L. et al	https://www.gisaid.org	2020-06-02
EPI_ISL_456458	2020-04-28	genome	Victorian Infectious Diseases Reference Laboratory (VIDRL)	Microbiological Diagnostic Unit Public Health Laboratory and Victorian Infectious Diseases Reference Laboratory, Doherty Institute	Caly L. et al	https://www.gisaid.org	2020-06-02
EPI_ISL_419849	2020-03-17	genome	Victorian Infectious Diseases Reference Laboratory (VIDRL)	Victorian Infectious Diseases Reference Laboratory and Microbiological Diagnostic Unit Public Health Laboratory, Doherty Institute	Caly L. et al	https://www.gisaid.org	2020-04-03
EPI_ISL_419850	2020-03-17	genome	Victorian Infectious Diseases Reference Laboratory (VIDRL)	Victorian Infectious Diseases Reference Laboratory and Microbiological Diagnostic Unit Public Health Laboratory, Doherty Institute	Caly L. et al	https://www.gisaid.org	2020-04-03
EPI_ISL_456478	2020-05-06	genome	Microbiological Diagnostic Unit Public Health Laboratory	Microbiological Diagnostic Unit Public Health Laboratory, The Peter Doherty Institute for Infection and Immunity	Seemann T. et al	https://www.gisaid.org	2020-06-02
EPI_ISL_419851	2020-03-17	genome	Victorian Infectious Diseases Reference Laboratory (VIDRL)	Victorian Infectious Diseases Reference Laboratory and Microbiological Diagnostic Unit Public Health Laboratory, Doherty Institute	Caly L. et al	https://www.gisaid.org	2020-04-03
EPI_ISL_419852	2020-03-17	genome	Victorian Infectious Diseases Reference Laboratory (VIDRL)	Victorian Infectious Diseases Reference Laboratory and Microbiological Diagnostic Unit Public Health Laboratory, Doherty Institute	Caly L. et al	https://www.gisaid.org	2020-04-03
EPI_ISL_456594	2020-05-10	genome	Microbiological Diagnostic Unit Public Health Laboratory	Microbiological Diagnostic Unit Public Health Laboratory, The Peter Doherty Institute for Infection and Immunity	Seemann T. et al	https://www.gisaid.org	2020-06-02
EPI_ISL_456479	2020-05-02	genome	Microbiological Diagnostic Unit Public Health Laboratory	Microbiological Diagnostic Unit Public Health Laboratory, The Peter Doherty Institute for Infection and Immunity	Seemann T. et al	https://www.gisaid.org	2020-06-02
EPI_ISL_456481	2020-05-03	genome	Victorian Infectious Diseases Reference Laboratory (VIDRL)	Microbiological Diagnostic Unit Public Health Laboratory and Victorian Infectious Diseases Reference Laboratory, Doherty Institute	Caly L. et al	https://www.gisaid.org	2020-06-02
EPI_ISL_456482	2020-05-03	genome	Victorian Infectious Diseases Reference Laboratory (VIDRL)	Microbiological Diagnostic Unit Public Health Laboratory and Victorian Infectious Diseases Reference Laboratory, Doherty Institute	Caly L. et al	https://www.gisaid.org	2020-06-02
EPI_ISL_419853	2020-03-17	genome	Victorian Infectious Diseases Reference Laboratory (VIDRL)	Victorian Infectious Diseases Reference Laboratory and Microbiological Diagnostic Unit Public Health Laboratory, Doherty Institute	Caly L. et al	https://www.gisaid.org	2020-04-03
EPI_ISL_456483	2020-05-03	genome	Victorian Infectious Diseases Reference Laboratory (VIDRL)	Microbiological Diagnostic Unit Public Health Laboratory and Victorian Infectious Diseases Reference Laboratory, Doherty Institute	Caly L. et al	https://www.gisaid.org	2020-06-02
EPI_ISL_456480	2020-05-04	genome	Victorian Infectious Diseases Reference Laboratory (VIDRL)	Microbiological Diagnostic Unit Public Health Laboratory and Victorian Infectious Diseases Reference Laboratory, Doherty Institute	Caly L. et al	https://www.gisaid.org	2020-06-02
EPI_ISL_456492	2020-05-04	genome	Victorian Infectious Diseases Reference Laboratory (VIDRL)	Microbiological Diagnostic Unit Public Health Laboratory and Victorian Infectious Diseases Reference Laboratory, Doherty Institute	Caly L. et al	https://www.gisaid.org	2020-06-02
EPI_ISL_456485	2020-05-05	genome	Victorian Infectious Diseases Reference Laboratory (VIDRL)	Microbiological Diagnostic Unit Public Health Laboratory and Victorian Infectious Diseases Reference Laboratory, Doherty Institute	Caly L. et al	https://www.gisaid.org	2020-06-02
EPI_ISL_456488	2020-05-05	genome	Victorian Infectious Diseases Reference Laboratory (VIDRL)	Microbiological Diagnostic Unit Public Health Laboratory and Victorian Infectious Diseases Reference Laboratory, Doherty Institute	Caly L. et al	https://www.gisaid.org	2020-06-02
EPI_ISL_456484	2020-05-06	genome	Victorian Infectious Diseases Reference Laboratory (VIDRL)	Microbiological Diagnostic Unit Public Health Laboratory and Victorian Infectious Diseases Reference Laboratory, Doherty Institute	Caly L. et al	https://www.gisaid.org	2020-06-02
EPI_ISL_456487	2020-05-06	genome	Victorian Infectious Diseases Reference Laboratory (VIDRL)	Microbiological Diagnostic Unit Public Health Laboratory and Victorian Infectious Diseases Reference Laboratory, Doherty Institute	Caly L. et al	https://www.gisaid.org	2020-06-02
EPI_ISL_456491	2020-05-06	genome	Victorian Infectious Diseases Reference Laboratory (VIDRL)	Microbiological Diagnostic Unit Public Health Laboratory and Victorian Infectious Diseases Reference Laboratory, Doherty Institute	Caly L. et al	https://www.gisaid.org	2020-06-02
EPI_ISL_419854	2020-03-17	genome	Victorian Infectious Diseases Reference Laboratory (VIDRL)	Victorian Infectious Diseases Reference Laboratory and Microbiological Diagnostic Unit Public Health Laboratory, Doherty Institute	Caly L. et al	https://www.gisaid.org	2020-04-03
EPI_ISL_456486	2020-05-07	genome	Victorian Infectious Diseases Reference Laboratory (VIDRL)	Microbiological Diagnostic Unit Public Health Laboratory and Victorian Infectious Diseases Reference Laboratory, Doherty Institute	Caly L. et al	https://www.gisaid.org	2020-06-02
EPI_ISL_456489	2020-05-07	genome	Victorian Infectious Diseases Reference Laboratory (VIDRL)	Microbiological Diagnostic Unit Public Health Laboratory and Victorian Infectious Diseases Reference Laboratory, Doherty Institute	Caly L. et al	https://www.gisaid.org	2020-06-02
EPI_ISL_456490	2020-05-07	genome	Victorian Infectious Diseases Reference Laboratory (VIDRL)	Microbiological Diagnostic Unit Public Health Laboratory and Victorian Infectious Diseases Reference Laboratory, Doherty Institute	Caly L. et al	https://www.gisaid.org	2020-06-02
EPI_ISL_419855	2020-03-18	genome	Victorian Infectious Diseases Reference Laboratory (VIDRL)	Victorian Infectious Diseases Reference Laboratory and Microbiological Diagnostic Unit Public Health Laboratory, Doherty Institute	Caly L. et al	https://www.gisaid.org	2020-04-03
EPI_ISL_456500	2020-05-05	genome	Victorian Infectious Diseases Reference Laboratory (VIDRL)	Microbiological Diagnostic Unit Public Health Laboratory and Victorian Infectious Diseases Reference Laboratory, Doherty Institute	Caly L. et al	https://www.gisaid.org	2020-06-02
EPI_ISL_456502	2020-05-06	genome	Victorian Infectious Diseases Reference Laboratory (VIDRL)	Microbiological Diagnostic Unit Public Health Laboratory and Victorian Infectious Diseases Reference Laboratory, Doherty Institute	Caly L. et al	https://www.gisaid.org	2020-06-02
EPI_ISL_456503	2020-05-06	genome	Victorian Infectious Diseases Reference Laboratory (VIDRL)	Microbiological Diagnostic Unit Public Health Laboratory and Victorian Infectious Diseases Reference Laboratory, Doherty Institute	Caly L. et al	https://www.gisaid.org	2020-06-02
EPI_ISL_456504	2020-05-06	genome	Victorian Infectious Diseases Reference Laboratory (VIDRL)	Microbiological Diagnostic Unit Public Health Laboratory and Victorian Infectious Diseases Reference Laboratory, Doherty Institute	Caly L. et al	https://www.gisaid.org	2020-06-02
EPI_ISL_456508	2020-05-05	genome	Victorian Infectious Diseases Reference Laboratory (VIDRL)	Microbiological Diagnostic Unit Public Health Laboratory and Victorian Infectious Diseases Reference Laboratory, Doherty Institute	Caly L. et al	https://www.gisaid.org	2020-06-02
EPI_ISL_456509	2020-05-07	genome	Victorian Infectious Diseases Reference Laboratory (VIDRL)	Microbiological Diagnostic Unit Public Health Laboratory and Victorian Infectious Diseases Reference Laboratory, Doherty Institute	Caly L. et al	https://www.gisaid.org	2020-06-02
EPI_ISL_419856	2020-03-18	genome	Victorian Infectious Diseases Reference Laboratory (VIDRL)	Victorian Infectious Diseases Reference Laboratory and Microbiological Diagnostic Unit Public Health Laboratory, Doherty Institute	Caly L. et al	https://www.gisaid.org	2020-04-03
EPI_ISL_456510	2020-05-07	genome	Victorian Infectious Diseases Reference Laboratory (VIDRL)	Microbiological Diagnostic Unit Public Health Laboratory and Victorian Infectious Diseases Reference Laboratory, Doherty Institute	Caly L. et al	https://www.gisaid.org	2020-06-02
EPI_ISL_456511	2020-05-11	genome	Victorian Infectious Diseases Reference Laboratory (VIDRL)	Microbiological Diagnostic Unit Public Health Laboratory and Victorian Infectious Diseases Reference Laboratory, Doherty Institute	Caly L. et al	https://www.gisaid.org	2020-06-02
EPI_ISL_456512	2020-05-11	genome	Victorian Infectious Diseases Reference Laboratory (VIDRL)	Microbiological Diagnostic Unit Public Health Laboratory and Victorian Infectious Diseases Reference Laboratory, Doherty Institute	Caly L. et al	https://www.gisaid.org	2020-06-02
EPI_ISL_456513	2020-05-11	genome	Victorian Infectious Diseases Reference Laboratory (VIDRL)	Microbiological Diagnostic Unit Public Health Laboratory and Victorian Infectious Diseases Reference Laboratory, Doherty Institute	Caly L. et al	https://www.gisaid.org	2020-06-02
EPI_ISL_456505	2020-05-05	genome	Victorian Infectious Diseases Reference Laboratory (VIDRL)	Microbiological Diagnostic Unit Public Health Laboratory and Victorian Infectious Diseases Reference Laboratory, Doherty Institute	Caly L. et al	https://www.gisaid.org	2020-06-02
EPI_ISL_456499	2020-05-10	genome	Victorian Infectious Diseases Reference Laboratory (VIDRL)	Microbiological Diagnostic Unit Public Health Laboratory and Victorian Infectious Diseases Reference Laboratory, Doherty Institute	Caly L. et al	https://www.gisaid.org	2020-06-02
EPI_ISL_419857	2020-03-18	genome	Victorian Infectious Diseases Reference Laboratory (VIDRL)	Victorian Infectious Diseases Reference Laboratory and Microbiological Diagnostic Unit Public Health Laboratory, Doherty Institute	Caly L. et al	https://www.gisaid.org	2020-04-03
EPI_ISL_456595	2020-05-16	genome	Microbiological Diagnostic Unit Public Health Laboratory	Microbiological Diagnostic Unit Public Health Laboratory, The Peter Doherty Institute for Infection and Immunity	Seemann T. et al	https://www.gisaid.org	2020-06-02
EPI_ISL_456514	2020-05-10	genome	Victorian Infectious Diseases Reference Laboratory (VIDRL)	Microbiological Diagnostic Unit Public Health Laboratory and Victorian Infectious Diseases Reference Laboratory, Doherty Institute	Caly L. et al	https://www.gisaid.org	2020-06-02
EPI_ISL_456515	2020-05-11	genome	Victorian Infectious Diseases Reference Laboratory (VIDRL)	Microbiological Diagnostic Unit Public Health Laboratory and Victorian Infectious Diseases Reference Laboratory, Doherty Institute	Caly L. et al	https://www.gisaid.org	2020-06-02
EPI_ISL_456516	2020-05-10	genome	Victorian Infectious Diseases Reference Laboratory (VIDRL)	Microbiological Diagnostic Unit Public Health Laboratory and Victorian Infectious Diseases Reference Laboratory, Doherty Institute	Caly L. et al	https://www.gisaid.org	2020-06-02
EPI_ISL_456517	2020-05-12	genome	Victorian Infectious Diseases Reference Laboratory (VIDRL)	Microbiological Diagnostic Unit Public Health Laboratory and Victorian Infectious Diseases Reference Laboratory, Doherty Institute	Caly L. et al	https://www.gisaid.org	2020-06-02
EPI_ISL_456519	2020-05-12	genome	Victorian Infectious Diseases Reference Laboratory (VIDRL)	Microbiological Diagnostic Unit Public Health Laboratory and Victorian Infectious Diseases Reference Laboratory, Doherty Institute	Caly L. et al	https://www.gisaid.org	2020-06-02
EPI_ISL_456520	2020-05-12	genome	Victorian Infectious Diseases Reference Laboratory (VIDRL)	Microbiological Diagnostic Unit Public Health Laboratory and Victorian Infectious Diseases Reference Laboratory, Doherty Institute	Caly L. et al	https://www.gisaid.org	2020-06-02
EPI_ISL_419858	2020-03-18	genome	Victorian Infectious Diseases Reference Laboratory (VIDRL)	Victorian Infectious Diseases Reference Laboratory and Microbiological Diagnostic Unit Public Health Laboratory, Doherty Institute	Caly L. et al	https://www.gisaid.org	2020-04-03
EPI_ISL_456521	2020-05-09	genome	Victorian Infectious Diseases Reference Laboratory (VIDRL)	Microbiological Diagnostic Unit Public Health Laboratory and Victorian Infectious Diseases Reference Laboratory, Doherty Institute	Caly L. et al	https://www.gisaid.org	2020-06-02
EPI_ISL_456522	2020-05-13	genome	Victorian Infectious Diseases Reference Laboratory (VIDRL)	Microbiological Diagnostic Unit Public Health Laboratory and Victorian Infectious Diseases Reference Laboratory, Doherty Institute	Caly L. et al	https://www.gisaid.org	2020-06-02
EPI_ISL_456523	2020-05-07	genome	Victorian Infectious Diseases Reference Laboratory (VIDRL)	Microbiological Diagnostic Unit Public Health Laboratory and Victorian Infectious Diseases Reference Laboratory, Doherty Institute	Caly L. et al	https://www.gisaid.org	2020-06-02
EPI_ISL_456524	2020-05-07	genome	Victorian Infectious Diseases Reference Laboratory (VIDRL)	Microbiological Diagnostic Unit Public Health Laboratory and Victorian Infectious Diseases Reference Laboratory, Doherty Institute	Caly L. et al	https://www.gisaid.org	2020-06-02
EPI_ISL_456525	2020-05-06	genome	Victorian Infectious Diseases Reference Laboratory (VIDRL)	Microbiological Diagnostic Unit Public Health Laboratory and Victorian Infectious Diseases Reference Laboratory, Doherty Institute	Caly L. et al	https://www.gisaid.org	2020-06-02
EPI_ISL_456526	2020-05-05	genome	Victorian Infectious Diseases Reference Laboratory (VIDRL)	Microbiological Diagnostic Unit Public Health Laboratory and Victorian Infectious Diseases Reference Laboratory, Doherty Institute	Caly L. et al	https://www.gisaid.org	2020-06-02
EPI_ISL_456527	2020-05-08	genome	Victorian Infectious Diseases Reference Laboratory (VIDRL)	Microbiological Diagnostic Unit Public Health Laboratory and Victorian Infectious Diseases Reference Laboratory, Doherty Institute	Caly L. et al	https://www.gisaid.org	2020-06-02
EPI_ISL_419859	2020-03-18	genome	Victorian Infectious Diseases Reference Laboratory (VIDRL)	Victorian Infectious Diseases Reference Laboratory and Microbiological Diagnostic Unit Public Health Laboratory, Doherty Institute	Caly L. et al	https://www.gisaid.org	2020-04-03
EPI_ISL_456528	2020-05-07	genome	Victorian Infectious Diseases Reference Laboratory (VIDRL)	Microbiological Diagnostic Unit Public Health Laboratory and Victorian Infectious Diseases Reference Laboratory, Doherty Institute	Caly L. et al	https://www.gisaid.org	2020-06-02
EPI_ISL_456529	2020-05-06	genome	Victorian Infectious Diseases Reference Laboratory (VIDRL)	Microbiological Diagnostic Unit Public Health Laboratory and Victorian Infectious Diseases Reference Laboratory, Doherty Institute	Caly L. et al	https://www.gisaid.org	2020-06-02
EPI_ISL_456530	2020-05-13	genome	Victorian Infectious Diseases Reference Laboratory (VIDRL)	Microbiological Diagnostic Unit Public Health Laboratory and Victorian Infectious Diseases Reference Laboratory, Doherty Institute	Caly L. et al	https://www.gisaid.org	2020-06-02
EPI_ISL_456531	2020-05-10	genome	Victorian Infectious Diseases Reference Laboratory (VIDRL)	Microbiological Diagnostic Unit Public Health Laboratory and Victorian Infectious Diseases Reference Laboratory, Doherty Institute	Caly L. et al	https://www.gisaid.org	2020-06-02
EPI_ISL_456532	2020-05-13	genome	Victorian Infectious Diseases Reference Laboratory (VIDRL)	Microbiological Diagnostic Unit Public Health Laboratory and Victorian Infectious Diseases Reference Laboratory, Doherty Institute	Caly L. et al	https://www.gisaid.org	2020-06-02
EPI_ISL_456533	2020-05-14	genome	Victorian Infectious Diseases Reference Laboratory (VIDRL)	Microbiological Diagnostic Unit Public Health Laboratory and Victorian Infectious Diseases Reference Laboratory, Doherty Institute	Caly L. et al	https://www.gisaid.org	2020-06-02
EPI_ISL_456534	2020-05-14	genome	Victorian Infectious Diseases Reference Laboratory (VIDRL)	Microbiological Diagnostic Unit Public Health Laboratory and Victorian Infectious Diseases Reference Laboratory, Doherty Institute	Caly L. et al	https://www.gisaid.org	2020-06-02
EPI_ISL_419860	2020-03-18	genome	Victorian Infectious Diseases Reference Laboratory (VIDRL)	Victorian Infectious Diseases Reference Laboratory and Microbiological Diagnostic Unit Public Health Laboratory, Doherty Institute	Caly L. et al	https://www.gisaid.org	2020-04-03
EPI_ISL_456535	2020-05-14	genome	Victorian Infectious Diseases Reference Laboratory (VIDRL)	Microbiological Diagnostic Unit Public Health Laboratory and Victorian Infectious Diseases Reference Laboratory, Doherty Institute	Caly L. et al	https://www.gisaid.org	2020-06-02
EPI_ISL_456536	2020-05-14	genome	Victorian Infectious Diseases Reference Laboratory (VIDRL)	Microbiological Diagnostic Unit Public Health Laboratory and Victorian Infectious Diseases Reference Laboratory, Doherty Institute	Caly L. et al	https://www.gisaid.org	2020-06-02
EPI_ISL_456537	2020-05-05	genome	Victorian Infectious Diseases Reference Laboratory (VIDRL)	Microbiological Diagnostic Unit Public Health Laboratory and Victorian Infectious Diseases Reference Laboratory, Doherty Institute	Caly L. et al	https://www.gisaid.org	2020-06-02
EPI_ISL_456538	2020-05-04	genome	Victorian Infectious Diseases Reference Laboratory (VIDRL)	Microbiological Diagnostic Unit Public Health Laboratory and Victorian Infectious Diseases Reference Laboratory, Doherty Institute	Caly L. et al	https://www.gisaid.org	2020-06-02
EPI_ISL_456539	2020-05-03	genome	Victorian Infectious Diseases Reference Laboratory (VIDRL)	Microbiological Diagnostic Unit Public Health Laboratory and Victorian Infectious Diseases Reference Laboratory, Doherty Institute	Caly L. et al	https://www.gisaid.org	2020-06-02
EPI_ISL_456540	2020-05-02	genome	Victorian Infectious Diseases Reference Laboratory (VIDRL)	Microbiological Diagnostic Unit Public Health Laboratory and Victorian Infectious Diseases Reference Laboratory, Doherty Institute	Caly L. et al	https://www.gisaid.org	2020-06-02
EPI_ISL_456541	2020-05-02	genome	Victorian Infectious Diseases Reference Laboratory (VIDRL)	Microbiological Diagnostic Unit Public Health Laboratory and Victorian Infectious Diseases Reference Laboratory, Doherty Institute	Caly L. et al	https://www.gisaid.org	2020-06-02
EPI_ISL_456542	2020-05-02	genome	Victorian Infectious Diseases Reference Laboratory (VIDRL)	Microbiological Diagnostic Unit Public Health Laboratory and Victorian Infectious Diseases Reference Laboratory, Doherty Institute	Caly L. et al	https://www.gisaid.org	2020-06-02
EPI_ISL_419861	2020-03-18	genome	Victorian Infectious Diseases Reference Laboratory (VIDRL)	Victorian Infectious Diseases Reference Laboratory and Microbiological Diagnostic Unit Public Health Laboratory, Doherty Institute	Caly L. et al	https://www.gisaid.org	2020-04-03
EPI_ISL_456543	2020-05-09	genome	Victorian Infectious Diseases Reference Laboratory (VIDRL)	Microbiological Diagnostic Unit Public Health Laboratory and Victorian Infectious Diseases Reference Laboratory, Doherty Institute	Caly L. et al	https://www.gisaid.org	2020-06-02
EPI_ISL_456544	2020-05-02	genome	Victorian Infectious Diseases Reference Laboratory (VIDRL)	Microbiological Diagnostic Unit Public Health Laboratory and Victorian Infectious Diseases Reference Laboratory, Doherty Institute	Caly L. et al	https://www.gisaid.org	2020-06-02
EPI_ISL_456545	2020-05-09	genome	Victorian Infectious Diseases Reference Laboratory (VIDRL)	Microbiological Diagnostic Unit Public Health Laboratory and Victorian Infectious Diseases Reference Laboratory, Doherty Institute	Caly L. et al	https://www.gisaid.org	2020-06-02
EPI_ISL_456546	2020-05-02	genome	Victorian Infectious Diseases Reference Laboratory (VIDRL)	Microbiological Diagnostic Unit Public Health Laboratory and Victorian Infectious Diseases Reference Laboratory, Doherty Institute	Caly L. et al	https://www.gisaid.org	2020-06-02
EPI_ISL_456547	2020-05-08	genome	Victorian Infectious Diseases Reference Laboratory (VIDRL)	Microbiological Diagnostic Unit Public Health Laboratory and Victorian Infectious Diseases Reference Laboratory, Doherty Institute	Caly L. et al	https://www.gisaid.org	2020-06-02
EPI_ISL_456548	2020-05-09	genome	Victorian Infectious Diseases Reference Laboratory (VIDRL)	Microbiological Diagnostic Unit Public Health Laboratory and Victorian Infectious Diseases Reference Laboratory, Doherty Institute	Caly L. et al	https://www.gisaid.org	2020-06-02
EPI_ISL_456549	2020-05-08	genome	Victorian Infectious Diseases Reference Laboratory (VIDRL)	Microbiological Diagnostic Unit Public Health Laboratory and Victorian Infectious Diseases Reference Laboratory, Doherty Institute	Caly L. et al	https://www.gisaid.org	2020-06-02
EPI_ISL_456550	2020-05-09	genome	Victorian Infectious Diseases Reference Laboratory (VIDRL)	Microbiological Diagnostic Unit Public Health Laboratory and Victorian Infectious Diseases Reference Laboratory, Doherty Institute	Caly L. et al	https://www.gisaid.org	2020-06-02
EPI_ISL_456551	2020-05-14	genome	Victorian Infectious Diseases Reference Laboratory (VIDRL)	Microbiological Diagnostic Unit Public Health Laboratory and Victorian Infectious Diseases Reference Laboratory, Doherty Institute	Caly L. et al	https://www.gisaid.org	2020-06-02
EPI_ISL_419862	2020-03-18	genome	Victorian Infectious Diseases Reference Laboratory (VIDRL)	Victorian Infectious Diseases Reference Laboratory and Microbiological Diagnostic Unit Public Health Laboratory, Doherty Institute	Caly L. et al	https://www.gisaid.org	2020-04-03
EPI_ISL_456552	2020-05-14	genome	Victorian Infectious Diseases Reference Laboratory (VIDRL)	Microbiological Diagnostic Unit Public Health Laboratory and Victorian Infectious Diseases Reference Laboratory, Doherty Institute	Caly L. et al	https://www.gisaid.org	2020-06-02
EPI_ISL_456553	2020-05-14	genome	Victorian Infectious Diseases Reference Laboratory (VIDRL)	Microbiological Diagnostic Unit Public Health Laboratory and Victorian Infectious Diseases Reference Laboratory, Doherty Institute	Caly L. et al	https://www.gisaid.org	2020-06-02
EPI_ISL_456554	2020-05-14	genome	Victorian Infectious Diseases Reference Laboratory (VIDRL)	Microbiological Diagnostic Unit Public Health Laboratory and Victorian Infectious Diseases Reference Laboratory, Doherty Institute	Caly L. et al	https://www.gisaid.org	2020-06-02
EPI_ISL_456555	2020-05-14	genome	Victorian Infectious Diseases Reference Laboratory (VIDRL)	Microbiological Diagnostic Unit Public Health Laboratory and Victorian Infectious Diseases Reference Laboratory, Doherty Institute	Caly L. et al	https://www.gisaid.org	2020-06-02
EPI_ISL_456556	2020-05-08	genome	Victorian Infectious Diseases Reference Laboratory (VIDRL)	Microbiological Diagnostic Unit Public Health Laboratory and Victorian Infectious Diseases Reference Laboratory, Doherty Institute	Caly L. et al	https://www.gisaid.org	2020-06-02
EPI_ISL_456557	2020-05-02	genome	Victorian Infectious Diseases Reference Laboratory (VIDRL)	Microbiological Diagnostic Unit Public Health Laboratory and Victorian Infectious Diseases Reference Laboratory, Doherty Institute	Caly L. et al	https://www.gisaid.org	2020-06-02
EPI_ISL_456558	2020-05-12	genome	Victorian Infectious Diseases Reference Laboratory (VIDRL)	Microbiological Diagnostic Unit Public Health Laboratory and Victorian Infectious Diseases Reference Laboratory, Doherty Institute	Caly L. et al	https://www.gisaid.org	2020-06-02
EPI_ISL_456559	2020-05-12	genome	Victorian Infectious Diseases Reference Laboratory (VIDRL)	Microbiological Diagnostic Unit Public Health Laboratory and Victorian Infectious Diseases Reference Laboratory, Doherty Institute	Caly L. et al	https://www.gisaid.org	2020-06-02
EPI_ISL_456560	2020-05-12	genome	Victorian Infectious Diseases Reference Laboratory (VIDRL)	Microbiological Diagnostic Unit Public Health Laboratory and Victorian Infectious Diseases Reference Laboratory, Doherty Institute	Caly L. et al	https://www.gisaid.org	2020-06-02
EPI_ISL_419863	2020-03-18	genome	Victorian Infectious Diseases Reference Laboratory (VIDRL)	Victorian Infectious Diseases Reference Laboratory and Microbiological Diagnostic Unit Public Health Laboratory, Doherty Institute	Caly L. et al	https://www.gisaid.org	2020-04-03
EPI_ISL_456561	2020-05-12	genome	Victorian Infectious Diseases Reference Laboratory (VIDRL)	Microbiological Diagnostic Unit Public Health Laboratory and Victorian Infectious Diseases Reference Laboratory, Doherty Institute	Caly L. et al	https://www.gisaid.org	2020-06-02
EPI_ISL_456562	2020-05-12	genome	Victorian Infectious Diseases Reference Laboratory (VIDRL)	Microbiological Diagnostic Unit Public Health Laboratory and Victorian Infectious Diseases Reference Laboratory, Doherty Institute	Caly L. et al	https://www.gisaid.org	2020-06-02
EPI_ISL_456563	2020-05-12	genome	Victorian Infectious Diseases Reference Laboratory (VIDRL)	Microbiological Diagnostic Unit Public Health Laboratory and Victorian Infectious Diseases Reference Laboratory, Doherty Institute	Caly L. et al	https://www.gisaid.org	2020-06-02
EPI_ISL_456564	2020-05-11	genome	Victorian Infectious Diseases Reference Laboratory (VIDRL)	Microbiological Diagnostic Unit Public Health Laboratory and Victorian Infectious Diseases Reference Laboratory, Doherty Institute	Caly L. et al	https://www.gisaid.org	2020-06-02
EPI_ISL_456565	2020-05-10	genome	Victorian Infectious Diseases Reference Laboratory (VIDRL)	Microbiological Diagnostic Unit Public Health Laboratory and Victorian Infectious Diseases Reference Laboratory, Doherty Institute	Caly L. et al	https://www.gisaid.org	2020-06-02
EPI_ISL_456566	2020-05-09	genome	Victorian Infectious Diseases Reference Laboratory (VIDRL)	Microbiological Diagnostic Unit Public Health Laboratory and Victorian Infectious Diseases Reference Laboratory, Doherty Institute	Caly L. et al	https://www.gisaid.org	2020-06-02
EPI_ISL_456567	2020-05-10	genome	Victorian Infectious Diseases Reference Laboratory (VIDRL)	Microbiological Diagnostic Unit Public Health Laboratory and Victorian Infectious Diseases Reference Laboratory, Doherty Institute	Caly L. et al	https://www.gisaid.org	2020-06-02
EPI_ISL_456568	2020-05-10	genome	Victorian Infectious Diseases Reference Laboratory (VIDRL)	Microbiological Diagnostic Unit Public Health Laboratory and Victorian Infectious Diseases Reference Laboratory, Doherty Institute	Caly L. et al	https://www.gisaid.org	2020-06-02
EPI_ISL_456569	2020-05-10	genome	Victorian Infectious Diseases Reference Laboratory (VIDRL)	Microbiological Diagnostic Unit Public Health Laboratory and Victorian Infectious Diseases Reference Laboratory, Doherty Institute	Caly L. et al	https://www.gisaid.org	2020-06-02
EPI_ISL_456570	2020-05-10	genome	Victorian Infectious Diseases Reference Laboratory (VIDRL)	Microbiological Diagnostic Unit Public Health Laboratory and Victorian Infectious Diseases Reference Laboratory, Doherty Institute	Caly L. et al	https://www.gisaid.org	2020-06-02
EPI_ISL_419864	2020-03-18	genome	Victorian Infectious Diseases Reference Laboratory (VIDRL)	Victorian Infectious Diseases Reference Laboratory and Microbiological Diagnostic Unit Public Health Laboratory, Doherty Institute	Caly L. et al	https://www.gisaid.org	2020-04-03
EPI_ISL_456571	2020-05-10	genome	Victorian Infectious Diseases Reference Laboratory (VIDRL)	Microbiological Diagnostic Unit Public Health Laboratory and Victorian Infectious Diseases Reference Laboratory, Doherty Institute	Caly L. et al	https://www.gisaid.org	2020-06-02
EPI_ISL_456572	2020-05-12	genome	Victorian Infectious Diseases Reference Laboratory (VIDRL)	Microbiological Diagnostic Unit Public Health Laboratory and Victorian Infectious Diseases Reference Laboratory, Doherty Institute	Caly L. et al	https://www.gisaid.org	2020-06-02
EPI_ISL_456573	2020-05-12	genome	Victorian Infectious Diseases Reference Laboratory (VIDRL)	Microbiological Diagnostic Unit Public Health Laboratory and Victorian Infectious Diseases Reference Laboratory, Doherty Institute	Caly L. et al	https://www.gisaid.org	2020-06-02
EPI_ISL_456574	2020-05-09	genome	Victorian Infectious Diseases Reference Laboratory (VIDRL)	Microbiological Diagnostic Unit Public Health Laboratory and Victorian Infectious Diseases Reference Laboratory, Doherty Institute	Caly L. et al	https://www.gisaid.org	2020-06-02
EPI_ISL_456578	2020-05-17	genome	Victorian Infectious Diseases Reference Laboratory (VIDRL)	Microbiological Diagnostic Unit Public Health Laboratory and Victorian Infectious Diseases Reference Laboratory, Doherty Institute	Caly L. et al	https://www.gisaid.org	2020-06-02
EPI_ISL_456579	2020-05-16	genome	Victorian Infectious Diseases Reference Laboratory (VIDRL)	Microbiological Diagnostic Unit Public Health Laboratory and Victorian Infectious Diseases Reference Laboratory, Doherty Institute	Caly L. et al	https://www.gisaid.org	2020-06-02
EPI_ISL_456580	2020-05-16	genome	Victorian Infectious Diseases Reference Laboratory (VIDRL)	Microbiological Diagnostic Unit Public Health Laboratory and Victorian Infectious Diseases Reference Laboratory, Doherty Institute	Caly L. et al	https://www.gisaid.org	2020-06-02
EPI_ISL_456581	2020-05-16	genome	Victorian Infectious Diseases Reference Laboratory (VIDRL)	Microbiological Diagnostic Unit Public Health Laboratory and Victorian Infectious Diseases Reference Laboratory, Doherty Institute	Caly L. et al	https://www.gisaid.org	2020-06-02
EPI_ISL_419865	2020-03-18	genome	Victorian Infectious Diseases Reference Laboratory (VIDRL)	Victorian Infectious Diseases Reference Laboratory and Microbiological Diagnostic Unit Public Health Laboratory, Doherty Institute	Caly L. et al	https://www.gisaid.org	2020-04-03
EPI_ISL_456575	2020-05-12	genome	Victorian Infectious Diseases Reference Laboratory (VIDRL)	Microbiological Diagnostic Unit Public Health Laboratory and Victorian Infectious Diseases Reference Laboratory, Doherty Institute	Caly L. et al	https://www.gisaid.org	2020-06-02
EPI_ISL_456576	2020-05-12	genome	Victorian Infectious Diseases Reference Laboratory (VIDRL)	Microbiological Diagnostic Unit Public Health Laboratory and Victorian Infectious Diseases Reference Laboratory, Doherty Institute	Caly L. et al	https://www.gisaid.org	2020-06-02
EPI_ISL_456577	2020-05-14	genome	Victorian Infectious Diseases Reference Laboratory (VIDRL)	Microbiological Diagnostic Unit Public Health Laboratory and Victorian Infectious Diseases Reference Laboratory, Doherty Institute	Caly L. et al	https://www.gisaid.org	2020-06-02
EPI_ISL_456590	2020-05-20	genome	Victorian Infectious Diseases Reference Laboratory (VIDRL)	Microbiological Diagnostic Unit Public Health Laboratory and Victorian Infectious Diseases Reference Laboratory, Doherty Institute	Caly L. et al	https://www.gisaid.org	2020-06-02
EPI_ISL_456591	2020-05-19	genome	Victorian Infectious Diseases Reference Laboratory (VIDRL)	Microbiological Diagnostic Unit Public Health Laboratory and Victorian Infectious Diseases Reference Laboratory, Doherty Institute	Caly L. et al	https://www.gisaid.org	2020-06-02
EPI_ISL_419866	2020-03-18	genome	Victorian Infectious Diseases Reference Laboratory (VIDRL)	Victorian Infectious Diseases Reference Laboratory and Microbiological Diagnostic Unit Public Health Laboratory, Doherty Institute	Caly L. et al	https://www.gisaid.org	2020-04-03
EPI_ISL_456592	2020-05-20	genome	Victorian Infectious Diseases Reference Laboratory (VIDRL)	Microbiological Diagnostic Unit Public Health Laboratory and Victorian Infectious Diseases Reference Laboratory, Doherty Institute	Caly L. et al	https://www.gisaid.org	2020-06-02
EPI_ISL_456593	2020-05-20	genome	Victorian Infectious Diseases Reference Laboratory (VIDRL)	Microbiological Diagnostic Unit Public Health Laboratory and Victorian Infectious Diseases Reference Laboratory, Doherty Institute	Caly L. et al	https://www.gisaid.org	2020-06-02
EPI_ISL_456582	2020-05-17	genome	Victorian Infectious Diseases Reference Laboratory (VIDRL)	Microbiological Diagnostic Unit Public Health Laboratory and Victorian Infectious Diseases Reference Laboratory, Doherty Institute	Caly L. et al	https://www.gisaid.org	2020-06-02
EPI_ISL_456583	2020-05-17	genome	Victorian Infectious Diseases Reference Laboratory (VIDRL)	Microbiological Diagnostic Unit Public Health Laboratory and Victorian Infectious Diseases Reference Laboratory, Doherty Institute	Caly L. et al	https://www.gisaid.org	2020-06-02
EPI_ISL_456584	2020-05-17	genome	Victorian Infectious Diseases Reference Laboratory (VIDRL)	Microbiological Diagnostic Unit Public Health Laboratory and Victorian Infectious Diseases Reference Laboratory, Doherty Institute	Caly L. et al	https://www.gisaid.org	2020-06-02
EPI_ISL_456585	2020-05-17	genome	Victorian Infectious Diseases Reference Laboratory (VIDRL)	Microbiological Diagnostic Unit Public Health Laboratory and Victorian Infectious Diseases Reference Laboratory, Doherty Institute	Caly L. et al	https://www.gisaid.org	2020-06-02
EPI_ISL_456586	2020-05-17	genome	Victorian Infectious Diseases Reference Laboratory (VIDRL)	Microbiological Diagnostic Unit Public Health Laboratory and Victorian Infectious Diseases Reference Laboratory, Doherty Institute	Caly L. et al	https://www.gisaid.org	2020-06-02
EPI_ISL_419736	2020-03-07	genome	Victorian Infectious Diseases Reference Laboratory (VIDRL)	Victorian Infectious Diseases Reference Laboratory and Microbiological Diagnostic Unit Public Health Laboratory, Doherty Institute	Caly L. et al	https://www.gisaid.org	2020-04-03
EPI_ISL_419867	2020-03-18	genome	Victorian Infectious Diseases Reference Laboratory (VIDRL)	Victorian Infectious Diseases Reference Laboratory and Microbiological Diagnostic Unit Public Health Laboratory, Doherty Institute	Caly L. et al	https://www.gisaid.org	2020-04-03
EPI_ISL_456587	2020-05-17	genome	Victorian Infectious Diseases Reference Laboratory (VIDRL)	Microbiological Diagnostic Unit Public Health Laboratory and Victorian Infectious Diseases Reference Laboratory, Doherty Institute	Caly L. et al	https://www.gisaid.org	2020-06-02
EPI_ISL_456588	2020-03-09	genome	Victorian Infectious Diseases Reference Laboratory (VIDRL)	Microbiological Diagnostic Unit Public Health Laboratory and Victorian Infectious Diseases Reference Laboratory, Doherty Institute	Caly L. et al	https://www.gisaid.org	2020-06-02
EPI_ISL_456589	2020-03-11	genome	Victorian Infectious Diseases Reference Laboratory (VIDRL)	Microbiological Diagnostic Unit Public Health Laboratory and Victorian Infectious Diseases Reference Laboratory, Doherty Institute	Caly L. et al	https://www.gisaid.org	2020-06-02
EPI_ISL_456613	2020-05-15	genome	Victorian Infectious Diseases Reference Laboratory (VIDRL)	Microbiological Diagnostic Unit Public Health Laboratory and Victorian Infectious Diseases Reference Laboratory, Doherty Institute	Caly L. et al	https://www.gisaid.org	2020-06-02
EPI_ISL_456614	2020-05-18	genome	Victorian Infectious Diseases Reference Laboratory (VIDRL)	Microbiological Diagnostic Unit Public Health Laboratory and Victorian Infectious Diseases Reference Laboratory, Doherty Institute	Caly L. et al	https://www.gisaid.org	2020-06-02
EPI_ISL_419868	2020-03-18	genome	Victorian Infectious Diseases Reference Laboratory (VIDRL)	Victorian Infectious Diseases Reference Laboratory and Microbiological Diagnostic Unit Public Health Laboratory, Doherty Institute	Caly L. et al	https://www.gisaid.org	2020-04-03
EPI_ISL_456615	2020-05-19	genome	Victorian Infectious Diseases Reference Laboratory (VIDRL)	Microbiological Diagnostic Unit Public Health Laboratory and Victorian Infectious Diseases Reference Laboratory, Doherty Institute	Caly L. et al	https://www.gisaid.org	2020-06-02
EPI_ISL_456616	2020-05-19	genome	Victorian Infectious Diseases Reference Laboratory (VIDRL)	Microbiological Diagnostic Unit Public Health Laboratory and Victorian Infectious Diseases Reference Laboratory, Doherty Institute	Caly L. et al	https://www.gisaid.org	2020-06-02
EPI_ISL_456617	2020-05-19	genome	Victorian Infectious Diseases Reference Laboratory (VIDRL)	Microbiological Diagnostic Unit Public Health Laboratory and Victorian Infectious Diseases Reference Laboratory, Doherty Institute	Caly L. et al	https://www.gisaid.org	2020-06-02
EPI_ISL_456618	2020-05-19	genome	Victorian Infectious Diseases Reference Laboratory (VIDRL)	Microbiological Diagnostic Unit Public Health Laboratory and Victorian Infectious Diseases Reference Laboratory, Doherty Institute	Caly L. et al	https://www.gisaid.org	2020-06-02
EPI_ISL_456619	2020-05-19	genome	Victorian Infectious Diseases Reference Laboratory (VIDRL)	Microbiological Diagnostic Unit Public Health Laboratory and Victorian Infectious Diseases Reference Laboratory, Doherty Institute	Caly L. et al	https://www.gisaid.org	2020-06-02
EPI_ISL_456620	2020-05-19	genome	Victorian Infectious Diseases Reference Laboratory (VIDRL)	Microbiological Diagnostic Unit Public Health Laboratory and Victorian Infectious Diseases Reference Laboratory, Doherty Institute	Caly L. et al	https://www.gisaid.org	2020-06-02
EPI_ISL_419869	2020-03-18	genome	Victorian Infectious Diseases Reference Laboratory (VIDRL)	Victorian Infectious Diseases Reference Laboratory and Microbiological Diagnostic Unit Public Health Laboratory, Doherty Institute	Caly L. et al	https://www.gisaid.org	2020-04-03
EPI_ISL_456621	2020-05-18	genome	Victorian Infectious Diseases Reference Laboratory (VIDRL)	Microbiological Diagnostic Unit Public Health Laboratory and Victorian Infectious Diseases Reference Laboratory, Doherty Institute	Caly L. et al	https://www.gisaid.org	2020-06-02
EPI_ISL_456622	2020-05-17	genome	Victorian Infectious Diseases Reference Laboratory (VIDRL)	Microbiological Diagnostic Unit Public Health Laboratory and Victorian Infectious Diseases Reference Laboratory, Doherty Institute	Caly L. et al	https://www.gisaid.org	2020-06-02
EPI_ISL_456625	2020-05-23	genome	Victorian Infectious Diseases Reference Laboratory (VIDRL)	Microbiological Diagnostic Unit Public Health Laboratory and Victorian Infectious Diseases Reference Laboratory, Doherty Institute	Caly L. et al	https://www.gisaid.org	2020-06-02
EPI_ISL_456626	2020-05-23	genome	Victorian Infectious Diseases Reference Laboratory (VIDRL)	Microbiological Diagnostic Unit Public Health Laboratory and Victorian Infectious Diseases Reference Laboratory, Doherty Institute	Caly L. et al	https://www.gisaid.org	2020-06-02
EPI_ISL_456627	2020-05-23	genome	Victorian Infectious Diseases Reference Laboratory (VIDRL)	Microbiological Diagnostic Unit Public Health Laboratory and Victorian Infectious Diseases Reference Laboratory, Doherty Institute	Caly L. et al	https://www.gisaid.org	2020-06-02
EPI_ISL_456628	2020-05-25	genome	Victorian Infectious Diseases Reference Laboratory (VIDRL)	Microbiological Diagnostic Unit Public Health Laboratory and Victorian Infectious Diseases Reference Laboratory, Doherty Institute	Caly L. et al	https://www.gisaid.org	2020-06-02
EPI_ISL_419870	2020-03-18	genome	Victorian Infectious Diseases Reference Laboratory (VIDRL)	Victorian Infectious Diseases Reference Laboratory and Microbiological Diagnostic Unit Public Health Laboratory, Doherty Institute	Caly L. et al	https://www.gisaid.org	2020-04-03
EPI_ISL_456629	2020-05-01	genome	Victorian Infectious Diseases Reference Laboratory (VIDRL)	Microbiological Diagnostic Unit Public Health Laboratory and Victorian Infectious Diseases Reference Laboratory, Doherty Institute	Caly L. et al	https://www.gisaid.org	2020-06-02
EPI_ISL_456630	2020-04-29	genome	Victorian Infectious Diseases Reference Laboratory (VIDRL)	Microbiological Diagnostic Unit Public Health Laboratory and Victorian Infectious Diseases Reference Laboratory, Doherty Institute	Caly L. et al	https://www.gisaid.org	2020-06-02
EPI_ISL_456631	2020-05-05	genome	Victorian Infectious Diseases Reference Laboratory (VIDRL)	Microbiological Diagnostic Unit Public Health Laboratory and Victorian Infectious Diseases Reference Laboratory, Doherty Institute	Caly L. et al	https://www.gisaid.org	2020-06-02
EPI_ISL_456632	2020-05-01	genome	Victorian Infectious Diseases Reference Laboratory (VIDRL)	Microbiological Diagnostic Unit Public Health Laboratory and Victorian Infectious Diseases Reference Laboratory, Doherty Institute	Caly L. et al	https://www.gisaid.org	2020-06-02
EPI_ISL_456633	2020-05-02	genome	Victorian Infectious Diseases Reference Laboratory (VIDRL)	Microbiological Diagnostic Unit Public Health Laboratory and Victorian Infectious Diseases Reference Laboratory, Doherty Institute	Caly L. et al	https://www.gisaid.org	2020-06-02
EPI_ISL_456634	2020-05-02	genome	Victorian Infectious Diseases Reference Laboratory (VIDRL)	Microbiological Diagnostic Unit Public Health Laboratory and Victorian Infectious Diseases Reference Laboratory, Doherty Institute	Caly L. et al	https://www.gisaid.org	2020-06-02
EPI_ISL_456635	2020-05-02	genome	Victorian Infectious Diseases Reference Laboratory (VIDRL)	Microbiological Diagnostic Unit Public Health Laboratory and Victorian Infectious Diseases Reference Laboratory, Doherty Institute	Caly L. et al	https://www.gisaid.org	2020-06-02
EPI_ISL_456636	2020-05-02	genome	Victorian Infectious Diseases Reference Laboratory (VIDRL)	Microbiological Diagnostic Unit Public Health Laboratory and Victorian Infectious Diseases Reference Laboratory, Doherty Institute	Caly L. et al	https://www.gisaid.org	2020-06-02
EPI_ISL_419871	2020-03-18	genome	Victorian Infectious Diseases Reference Laboratory (VIDRL)	Victorian Infectious Diseases Reference Laboratory and Microbiological Diagnostic Unit Public Health Laboratory, Doherty Institute	Caly L. et al	https://www.gisaid.org	2020-04-03
EPI_ISL_456637	2020-05-23	genome	Victorian Infectious Diseases Reference Laboratory (VIDRL)	Microbiological Diagnostic Unit Public Health Laboratory and Victorian Infectious Diseases Reference Laboratory, Doherty Institute	Caly L. et al	https://www.gisaid.org	2020-06-02
EPI_ISL_456638	2020-05-24	genome	Victorian Infectious Diseases Reference Laboratory (VIDRL)	Microbiological Diagnostic Unit Public Health Laboratory and Victorian Infectious Diseases Reference Laboratory, Doherty Institute	Caly L. et al	https://www.gisaid.org	2020-06-02
EPI_ISL_456639	2020-05-22	genome	Victorian Infectious Diseases Reference Laboratory (VIDRL)	Microbiological Diagnostic Unit Public Health Laboratory and Victorian Infectious Diseases Reference Laboratory, Doherty Institute	Caly L. et al	https://www.gisaid.org	2020-06-02
EPI_ISL_456640	2020-05-24	genome	Victorian Infectious Diseases Reference Laboratory (VIDRL)	Microbiological Diagnostic Unit Public Health Laboratory and Victorian Infectious Diseases Reference Laboratory, Doherty Institute	Caly L. et al	https://www.gisaid.org	2020-06-02
EPI_ISL_456641	2020-05-25	genome	Victorian Infectious Diseases Reference Laboratory (VIDRL)	Microbiological Diagnostic Unit Public Health Laboratory and Victorian Infectious Diseases Reference Laboratory, Doherty Institute	Caly L. et al	https://www.gisaid.org	2020-06-02
EPI_ISL_456642	2020-05-25	genome	Victorian Infectious Diseases Reference Laboratory (VIDRL)	Microbiological Diagnostic Unit Public Health Laboratory and Victorian Infectious Diseases Reference Laboratory, Doherty Institute	Caly L. et al	https://www.gisaid.org	2020-06-02
EPI_ISL_419872	2020-03-18	genome	Victorian Infectious Diseases Reference Laboratory (VIDRL)	Victorian Infectious Diseases Reference Laboratory and Microbiological Diagnostic Unit Public Health Laboratory, Doherty Institute	Caly L. et al	https://www.gisaid.org	2020-04-03
EPI_ISL_419873	2020-03-18	genome	Victorian Infectious Diseases Reference Laboratory (VIDRL)	Victorian Infectious Diseases Reference Laboratory and Microbiological Diagnostic Unit Public Health Laboratory, Doherty Institute	Caly L. et al	https://www.gisaid.org	2020-04-03
EPI_ISL_456643	2020-05-20	genome	Victorian Infectious Diseases Reference Laboratory (VIDRL)	Microbiological Diagnostic Unit Public Health Laboratory and Victorian Infectious Diseases Reference Laboratory, Doherty Institute	Caly L. et al	https://www.gisaid.org	2020-06-02
EPI_ISL_419874	2020-03-18	genome	Victorian Infectious Diseases Reference Laboratory (VIDRL)	Victorian Infectious Diseases Reference Laboratory and Microbiological Diagnostic Unit Public Health Laboratory, Doherty Institute	Caly L. et al	https://www.gisaid.org	2020-04-03
EPI_ISL_456644	2020-05-21	genome	Victorian Infectious Diseases Reference Laboratory (VIDRL)	Microbiological Diagnostic Unit Public Health Laboratory and Victorian Infectious Diseases Reference Laboratory, Doherty Institute	Caly L. et al	https://www.gisaid.org	2020-06-02
EPI_ISL_419875	2020-03-18	genome	Victorian Infectious Diseases Reference Laboratory (VIDRL)	Victorian Infectious Diseases Reference Laboratory and Microbiological Diagnostic Unit Public Health Laboratory, Doherty Institute	Caly L. et al	https://www.gisaid.org	2020-04-03
EPI_ISL_456645	2020-05-11	genome	Victorian Infectious Diseases Reference Laboratory (VIDRL)	Microbiological Diagnostic Unit Public Health Laboratory and Victorian Infectious Diseases Reference Laboratory, Doherty Institute	Caly L. et al	https://www.gisaid.org	2020-06-02
EPI_ISL_456646	2020-05-26	genome	Victorian Infectious Diseases Reference Laboratory (VIDRL)	Microbiological Diagnostic Unit Public Health Laboratory and Victorian Infectious Diseases Reference Laboratory, Doherty Institute	Caly L. et al	https://www.gisaid.org	2020-06-02
EPI_ISL_456647	2020-05-26	genome	Victorian Infectious Diseases Reference Laboratory (VIDRL)	Microbiological Diagnostic Unit Public Health Laboratory and Victorian Infectious Diseases Reference Laboratory, Doherty Institute	Caly L. et al	https://www.gisaid.org	2020-06-02
EPI_ISL_456648	2020-05-27	genome	Victorian Infectious Diseases Reference Laboratory (VIDRL)	Microbiological Diagnostic Unit Public Health Laboratory and Victorian Infectious Diseases Reference Laboratory, Doherty Institute	Caly L. et al	https://www.gisaid.org	2020-06-02
EPI_ISL_456649	2020-05-27	genome	Victorian Infectious Diseases Reference Laboratory (VIDRL)	Microbiological Diagnostic Unit Public Health Laboratory and Victorian Infectious Diseases Reference Laboratory, Doherty Institute	Caly L. et al	https://www.gisaid.org	2020-06-02
EPI_ISL_456650	2020-05-24	genome	Victorian Infectious Diseases Reference Laboratory (VIDRL)	Microbiological Diagnostic Unit Public Health Laboratory and Victorian Infectious Diseases Reference Laboratory, Doherty Institute	Caly L. et al	https://www.gisaid.org	2020-06-02
EPI_ISL_419876	2020-03-18	genome	Victorian Infectious Diseases Reference Laboratory (VIDRL)	Victorian Infectious Diseases Reference Laboratory and Microbiological Diagnostic Unit Public Health Laboratory, Doherty Institute	Caly L. et al	https://www.gisaid.org	2020-04-03
EPI_ISL_456651	2020-05-26	genome	Victorian Infectious Diseases Reference Laboratory (VIDRL)	Microbiological Diagnostic Unit Public Health Laboratory and Victorian Infectious Diseases Reference Laboratory, Doherty Institute	Caly L. et al	https://www.gisaid.org	2020-06-02
EPI_ISL_456652	2020-05-26	genome	Victorian Infectious Diseases Reference Laboratory (VIDRL)	Microbiological Diagnostic Unit Public Health Laboratory and Victorian Infectious Diseases Reference Laboratory, Doherty Institute	Caly L. et al	https://www.gisaid.org	2020-06-02
EPI_ISL_456653	2020-05-26	genome	Victorian Infectious Diseases Reference Laboratory (VIDRL)	Microbiological Diagnostic Unit Public Health Laboratory and Victorian Infectious Diseases Reference Laboratory, Doherty Institute	Caly L. et al	https://www.gisaid.org	2020-06-02
EPI_ISL_456654	2020-05-26	genome	Victorian Infectious Diseases Reference Laboratory (VIDRL)	Microbiological Diagnostic Unit Public Health Laboratory and Victorian Infectious Diseases Reference Laboratory, Doherty Institute	Caly L. et al	https://www.gisaid.org	2020-06-02
EPI_ISL_456655	2020-05-26	genome	Victorian Infectious Diseases Reference Laboratory (VIDRL)	Microbiological Diagnostic Unit Public Health Laboratory and Victorian Infectious Diseases Reference Laboratory, Doherty Institute	Caly L. et al	https://www.gisaid.org	2020-06-02
EPI_ISL_419737	2020-03-07	genome	Victorian Infectious Diseases Reference Laboratory (VIDRL)	Victorian Infectious Diseases Reference Laboratory and Microbiological Diagnostic Unit Public Health Laboratory, Doherty Institute	Caly L. et al	https://www.gisaid.org	2020-04-03
EPI_ISL_419877	2020-03-19	genome	Victorian Infectious Diseases Reference Laboratory (VIDRL)	Victorian Infectious Diseases Reference Laboratory and Microbiological Diagnostic Unit Public Health Laboratory, Doherty Institute	Caly L. et al	https://www.gisaid.org	2020-04-03
EPI_ISL_419878	2020-03-19	genome	Victorian Infectious Diseases Reference Laboratory (VIDRL)	Victorian Infectious Diseases Reference Laboratory and Microbiological Diagnostic Unit Public Health Laboratory, Doherty Institute	Caly L. et al	https://www.gisaid.org	2020-04-03
EPI_ISL_450212	2020-03-19	genome	unknown	Microbiological Diagnostic Unit Public Health Laboratory (MDU-PHL) and Victorian Infectious Disease Reference Laboratory (VIDRL)	Seemann et al	https://www.gisaid.org	2020-05-11
EPI_ISL_419879	2020-03-19	genome	Victorian Infectious Diseases Reference Laboratory (VIDRL)	Victorian Infectious Diseases Reference Laboratory and Microbiological Diagnostic Unit Public Health Laboratory, Doherty Institute	Caly L. et al	https://www.gisaid.org	2020-04-03
EPI_ISL_419880	2020-03-19	genome	Victorian Infectious Diseases Reference Laboratory (VIDRL)	Victorian Infectious Diseases Reference Laboratory and Microbiological Diagnostic Unit Public Health Laboratory, Doherty Institute	Caly L. et al	https://www.gisaid.org	2020-04-03
EPI_ISL_419881	2020-03-19	genome	Victorian Infectious Diseases Reference Laboratory (VIDRL)	Victorian Infectious Diseases Reference Laboratory and Microbiological Diagnostic Unit Public Health Laboratory, Doherty Institute	Caly L. et al	https://www.gisaid.org	2020-04-03
EPI_ISL_419882	2020-03-19	genome	Victorian Infectious Diseases Reference Laboratory (VIDRL)	Victorian Infectious Diseases Reference Laboratory and Microbiological Diagnostic Unit Public Health Laboratory, Doherty Institute	Caly L. et al	https://www.gisaid.org	2020-04-03
EPI_ISL_419883	2020-03-19	genome	Victorian Infectious Diseases Reference Laboratory (VIDRL)	Victorian Infectious Diseases Reference Laboratory and Microbiological Diagnostic Unit Public Health Laboratory, Doherty Institute	Caly L. et al	https://www.gisaid.org	2020-04-03
EPI_ISL_419884	2020-03-19	genome	Victorian Infectious Diseases Reference Laboratory (VIDRL)	Victorian Infectious Diseases Reference Laboratory and Microbiological Diagnostic Unit Public Health Laboratory, Doherty Institute	Caly L. et al	https://www.gisaid.org	2020-04-03
EPI_ISL_419885	2020-03-19	genome	Victorian Infectious Diseases Reference Laboratory (VIDRL)	Victorian Infectious Diseases Reference Laboratory and Microbiological Diagnostic Unit Public Health Laboratory, Doherty Institute	Caly L. et al	https://www.gisaid.org	2020-04-03
EPI_ISL_419738	2020-03-08	genome	Victorian Infectious Diseases Reference Laboratory (VIDRL)	Victorian Infectious Diseases Reference Laboratory and Microbiological Diagnostic Unit Public Health Laboratory, Doherty Institute	Caly L. et al	https://www.gisaid.org	2020-04-03
EPI_ISL_419886	2020-03-19	genome	Victorian Infectious Diseases Reference Laboratory (VIDRL)	Victorian Infectious Diseases Reference Laboratory and Microbiological Diagnostic Unit Public Health Laboratory, Doherty Institute	Caly L. et al	https://www.gisaid.org	2020-04-03
EPI_ISL_419887	2020-03-19	genome	Victorian Infectious Diseases Reference Laboratory (VIDRL)	Victorian Infectious Diseases Reference Laboratory and Microbiological Diagnostic Unit Public Health Laboratory, Doherty Institute	Caly L. et al	https://www.gisaid.org	2020-04-03
EPI_ISL_419888	2020-03-19	genome	Victorian Infectious Diseases Reference Laboratory (VIDRL)	Victorian Infectious Diseases Reference Laboratory and Microbiological Diagnostic Unit Public Health Laboratory, Doherty Institute	Caly L. et al	https://www.gisaid.org	2020-04-03
EPI_ISL_419889	2020-03-19	genome	Victorian Infectious Diseases Reference Laboratory (VIDRL)	Victorian Infectious Diseases Reference Laboratory and Microbiological Diagnostic Unit Public Health Laboratory, Doherty Institute	Caly L. et al	https://www.gisaid.org	2020-04-03
EPI_ISL_419890	2020-03-19	genome	Victorian Infectious Diseases Reference Laboratory (VIDRL)	Victorian Infectious Diseases Reference Laboratory and Microbiological Diagnostic Unit Public Health Laboratory, Doherty Institute	Caly L. et al	https://www.gisaid.org	2020-04-03
EPI_ISL_419891	2020-03-19	genome	Victorian Infectious Diseases Reference Laboratory (VIDRL)	Victorian Infectious Diseases Reference Laboratory and Microbiological Diagnostic Unit Public Health Laboratory, Doherty Institute	Caly L. et al	https://www.gisaid.org	2020-04-03
EPI_ISL_419892	2020-03-19	genome	Victorian Infectious Diseases Reference Laboratory (VIDRL)	Victorian Infectious Diseases Reference Laboratory and Microbiological Diagnostic Unit Public Health Laboratory, Doherty Institute	Caly L. et al	https://www.gisaid.org	2020-04-03
EPI_ISL_419893	2020-03-19	genome	Victorian Infectious Diseases Reference Laboratory (VIDRL)	Victorian Infectious Diseases Reference Laboratory and Microbiological Diagnostic Unit Public Health Laboratory, Doherty Institute	Caly L. et al	https://www.gisaid.org	2020-04-03
EPI_ISL_419894	2020-03-19	genome	Victorian Infectious Diseases Reference Laboratory (VIDRL)	Victorian Infectious Diseases Reference Laboratory and Microbiological Diagnostic Unit Public Health Laboratory, Doherty Institute	Caly L. et al	https://www.gisaid.org	2020-04-03
EPI_ISL_419895	2020-03-19	genome	Victorian Infectious Diseases Reference Laboratory (VIDRL)	Victorian Infectious Diseases Reference Laboratory and Microbiological Diagnostic Unit Public Health Laboratory, Doherty Institute	Caly L. et al	https://www.gisaid.org	2020-04-03
EPI_ISL_419741	2020-03-08	genome	Victorian Infectious Diseases Reference Laboratory (VIDRL)	Victorian Infectious Diseases Reference Laboratory and Microbiological Diagnostic Unit Public Health Laboratory, Doherty Institute	Caly L. et al	https://www.gisaid.org	2020-04-03
EPI_ISL_419896	2020-03-19	genome	Victorian Infectious Diseases Reference Laboratory (VIDRL)	Victorian Infectious Diseases Reference Laboratory and Microbiological Diagnostic Unit Public Health Laboratory, Doherty Institute	Caly L. et al	https://www.gisaid.org	2020-04-03
EPI_ISL_419897	2020-03-19	genome	Victorian Infectious Diseases Reference Laboratory (VIDRL)	Victorian Infectious Diseases Reference Laboratory and Microbiological Diagnostic Unit Public Health Laboratory, Doherty Institute	Caly L. et al	https://www.gisaid.org	2020-04-03
EPI_ISL_419898	2020-03-19	genome	Victorian Infectious Diseases Reference Laboratory (VIDRL)	Victorian Infectious Diseases Reference Laboratory and Microbiological Diagnostic Unit Public Health Laboratory, Doherty Institute	Caly L. et al	https://www.gisaid.org	2020-04-03
EPI_ISL_419899	2020-03-19	genome	Victorian Infectious Diseases Reference Laboratory (VIDRL)	Victorian Infectious Diseases Reference Laboratory and Microbiological Diagnostic Unit Public Health Laboratory, Doherty Institute	Caly L. et al	https://www.gisaid.org	2020-04-03
EPI_ISL_419900	2020-03-19	genome	Victorian Infectious Diseases Reference Laboratory (VIDRL)	Victorian Infectious Diseases Reference Laboratory and Microbiological Diagnostic Unit Public Health Laboratory, Doherty Institute	Caly L. et al	https://www.gisaid.org	2020-04-03
EPI_ISL_419901	2020-03-19	genome	Victorian Infectious Diseases Reference Laboratory (VIDRL)	Victorian Infectious Diseases Reference Laboratory and Microbiological Diagnostic Unit Public Health Laboratory, Doherty Institute	Caly L. et al	https://www.gisaid.org	2020-04-03
EPI_ISL_419902	2020-03-19	genome	Victorian Infectious Diseases Reference Laboratory (VIDRL)	Victorian Infectious Diseases Reference Laboratory and Microbiological Diagnostic Unit Public Health Laboratory, Doherty Institute	Caly L. et al	https://www.gisaid.org	2020-04-03
EPI_ISL_419903	2020-03-20	genome	Victorian Infectious Diseases Reference Laboratory (VIDRL)	Victorian Infectious Diseases Reference Laboratory and Microbiological Diagnostic Unit Public Health Laboratory, Doherty Institute	Caly L. et al	https://www.gisaid.org	2020-04-03
EPI_ISL_419904	2020-03-20	genome	Victorian Infectious Diseases Reference Laboratory (VIDRL)	Victorian Infectious Diseases Reference Laboratory and Microbiological Diagnostic Unit Public Health Laboratory, Doherty Institute	Caly L. et al	https://www.gisaid.org	2020-04-03
EPI_ISL_419740	2020-03-09	genome	Victorian Infectious Diseases Reference Laboratory (VIDRL)	Victorian Infectious Diseases Reference Laboratory and Microbiological Diagnostic Unit Public Health Laboratory, Doherty Institute	Caly L. et al	https://www.gisaid.org	2020-04-03
EPI_ISL_419905	2020-03-20	genome	Victorian Infectious Diseases Reference Laboratory (VIDRL)	Victorian Infectious Diseases Reference Laboratory and Microbiological Diagnostic Unit Public Health Laboratory, Doherty Institute	Caly L. et al	https://www.gisaid.org	2020-04-03
EPI_ISL_419906	2020-03-20	genome	Victorian Infectious Diseases Reference Laboratory (VIDRL)	Victorian Infectious Diseases Reference Laboratory and Microbiological Diagnostic Unit Public Health Laboratory, Doherty Institute	Caly L. et al	https://www.gisaid.org	2020-04-03
EPI_ISL_419907	2020-03-20	genome	Victorian Infectious Diseases Reference Laboratory (VIDRL)	Victorian Infectious Diseases Reference Laboratory and Microbiological Diagnostic Unit Public Health Laboratory, Doherty Institute	Caly L. et al	https://www.gisaid.org	2020-04-03
EPI_ISL_419908	2020-03-20	genome	Victorian Infectious Diseases Reference Laboratory (VIDRL)	Victorian Infectious Diseases Reference Laboratory and Microbiological Diagnostic Unit Public Health Laboratory, Doherty Institute	Caly L. et al	https://www.gisaid.org	2020-04-03
EPI_ISL_419909	2020-03-20	genome	Victorian Infectious Diseases Reference Laboratory (VIDRL)	Victorian Infectious Diseases Reference Laboratory and Microbiological Diagnostic Unit Public Health Laboratory, Doherty Institute	Caly L. et al	https://www.gisaid.org	2020-04-03
EPI_ISL_419910	2020-03-20	genome	Victorian Infectious Diseases Reference Laboratory (VIDRL)	Victorian Infectious Diseases Reference Laboratory and Microbiological Diagnostic Unit Public Health Laboratory, Doherty Institute	Caly L. et al	https://www.gisaid.org	2020-04-03
EPI_ISL_419911	2020-03-20	genome	Victorian Infectious Diseases Reference Laboratory (VIDRL)	Victorian Infectious Diseases Reference Laboratory and Microbiological Diagnostic Unit Public Health Laboratory, Doherty Institute	Caly L. et al	https://www.gisaid.org	2020-04-03
EPI_ISL_419912	2020-03-20	genome	Victorian Infectious Diseases Reference Laboratory (VIDRL)	Victorian Infectious Diseases Reference Laboratory and Microbiological Diagnostic Unit Public Health Laboratory, Doherty Institute	Caly L. et al	https://www.gisaid.org	2020-04-03
EPI_ISL_419913	2020-03-20	genome	Victorian Infectious Diseases Reference Laboratory (VIDRL)	Victorian Infectious Diseases Reference Laboratory and Microbiological Diagnostic Unit Public Health Laboratory, Doherty Institute	Caly L. et al	https://www.gisaid.org	2020-04-03
EPI_ISL_419914	2020-03-20	genome	Victorian Infectious Diseases Reference Laboratory (VIDRL)	Victorian Infectious Diseases Reference Laboratory and Microbiological Diagnostic Unit Public Health Laboratory, Doherty Institute	Caly L. et al	https://www.gisaid.org	2020-04-03
EPI_ISL_419742	2020-03-09	genome	Victorian Infectious Diseases Reference Laboratory (VIDRL)	Victorian Infectious Diseases Reference Laboratory and Microbiological Diagnostic Unit Public Health Laboratory, Doherty Institute	Caly L. et al	https://www.gisaid.org	2020-04-03
EPI_ISL_419915	2020-03-20	genome	Victorian Infectious Diseases Reference Laboratory (VIDRL)	Victorian Infectious Diseases Reference Laboratory and Microbiological Diagnostic Unit Public Health Laboratory, Doherty Institute	Caly L. et al	https://www.gisaid.org	2020-04-03
EPI_ISL_419916	2020-03-20	genome	Victorian Infectious Diseases Reference Laboratory (VIDRL)	Victorian Infectious Diseases Reference Laboratory and Microbiological Diagnostic Unit Public Health Laboratory, Doherty Institute	Caly L. et al	https://www.gisaid.org	2020-04-03
EPI_ISL_419917	2020-03-20	genome	Victorian Infectious Diseases Reference Laboratory (VIDRL)	Victorian Infectious Diseases Reference Laboratory and Microbiological Diagnostic Unit Public Health Laboratory, Doherty Institute	Caly L. et al	https://www.gisaid.org	2020-04-03
EPI_ISL_419918	2020-03-20	genome	Victorian Infectious Diseases Reference Laboratory (VIDRL)	Victorian Infectious Diseases Reference Laboratory and Microbiological Diagnostic Unit Public Health Laboratory, Doherty Institute	Caly L. et al	https://www.gisaid.org	2020-04-03
EPI_ISL_419919	2020-03-20	genome	Victorian Infectious Diseases Reference Laboratory (VIDRL)	Victorian Infectious Diseases Reference Laboratory and Microbiological Diagnostic Unit Public Health Laboratory, Doherty Institute	Caly L. et al	https://www.gisaid.org	2020-04-03
EPI_ISL_419920	2020-03-20	genome	Victorian Infectious Diseases Reference Laboratory (VIDRL)	Victorian Infectious Diseases Reference Laboratory and Microbiological Diagnostic Unit Public Health Laboratory, Doherty Institute	Caly L. et al	https://www.gisaid.org	2020-04-03
EPI_ISL_419921	2020-03-20	genome	Victorian Infectious Diseases Reference Laboratory (VIDRL)	Victorian Infectious Diseases Reference Laboratory and Microbiological Diagnostic Unit Public Health Laboratory, Doherty Institute	Caly L. et al	https://www.gisaid.org	2020-04-03
EPI_ISL_419922	2020-03-20	genome	Victorian Infectious Diseases Reference Laboratory (VIDRL)	Victorian Infectious Diseases Reference Laboratory and Microbiological Diagnostic Unit Public Health Laboratory, Doherty Institute	Caly L. et al	https://www.gisaid.org	2020-04-03
EPI_ISL_419923	2020-03-20	genome	Victorian Infectious Diseases Reference Laboratory (VIDRL)	Victorian Infectious Diseases Reference Laboratory and Microbiological Diagnostic Unit Public Health Laboratory, Doherty Institute	Caly L. et al	https://www.gisaid.org	2020-04-03
EPI_ISL_419924	2020-03-21	genome	Victorian Infectious Diseases Reference Laboratory (VIDRL)	Victorian Infectious Diseases Reference Laboratory and Microbiological Diagnostic Unit Public Health Laboratory, Doherty Institute	Caly L. et al	https://www.gisaid.org	2020-04-03
EPI_ISL_419743	2020-03-09	genome	Victorian Infectious Diseases Reference Laboratory (VIDRL)	Victorian Infectious Diseases Reference Laboratory and Microbiological Diagnostic Unit Public Health Laboratory, Doherty Institute	Caly L. et al	https://www.gisaid.org	2020-04-03
EPI_ISL_419925	2020-03-21	genome	Victorian Infectious Diseases Reference Laboratory (VIDRL)	Victorian Infectious Diseases Reference Laboratory and Microbiological Diagnostic Unit Public Health Laboratory, Doherty Institute	Caly L. et al	https://www.gisaid.org	2020-04-03
EPI_ISL_419926	2020-03-21	genome	Victorian Infectious Diseases Reference Laboratory (VIDRL)	Victorian Infectious Diseases Reference Laboratory and Microbiological Diagnostic Unit Public Health Laboratory, Doherty Institute	Caly L. et al	https://www.gisaid.org	2020-04-03
EPI_ISL_419927	2020-03-21	genome	Victorian Infectious Diseases Reference Laboratory (VIDRL)	Victorian Infectious Diseases Reference Laboratory and Microbiological Diagnostic Unit Public Health Laboratory, Doherty Institute	Caly L. et al	https://www.gisaid.org	2020-04-03
EPI_ISL_419928	2020-03-21	genome	Victorian Infectious Diseases Reference Laboratory (VIDRL)	Victorian Infectious Diseases Reference Laboratory and Microbiological Diagnostic Unit Public Health Laboratory, Doherty Institute	Caly L. et al	https://www.gisaid.org	2020-04-03
EPI_ISL_419929	2020-03-21	genome	Victorian Infectious Diseases Reference Laboratory (VIDRL)	Victorian Infectious Diseases Reference Laboratory and Microbiological Diagnostic Unit Public Health Laboratory, Doherty Institute	Caly L. et al	https://www.gisaid.org	2020-04-03
EPI_ISL_419930	2020-03-21	genome	Victorian Infectious Diseases Reference Laboratory (VIDRL)	Victorian Infectious Diseases Reference Laboratory and Microbiological Diagnostic Unit Public Health Laboratory, Doherty Institute	Caly L. et al	https://www.gisaid.org	2020-04-03
EPI_ISL_419931	2020-03-21	genome	Victorian Infectious Diseases Reference Laboratory (VIDRL)	Victorian Infectious Diseases Reference Laboratory and Microbiological Diagnostic Unit Public Health Laboratory, Doherty Institute	Caly L. et al	https://www.gisaid.org	2020-04-03
EPI_ISL_419932	2020-03-21	genome	Victorian Infectious Diseases Reference Laboratory (VIDRL)	Victorian Infectious Diseases Reference Laboratory and Microbiological Diagnostic Unit Public Health Laboratory, Doherty Institute	Caly L. et al	https://www.gisaid.org	2020-04-03
EPI_ISL_419933	2020-03-21	genome	Victorian Infectious Diseases Reference Laboratory (VIDRL)	Victorian Infectious Diseases Reference Laboratory and Microbiological Diagnostic Unit Public Health Laboratory, Doherty Institute	Caly L. et al	https://www.gisaid.org	2020-04-03
EPI_ISL_419934	2020-03-21	genome	Victorian Infectious Diseases Reference Laboratory (VIDRL)	Victorian Infectious Diseases Reference Laboratory and Microbiological Diagnostic Unit Public Health Laboratory, Doherty Institute	Caly L. et al	https://www.gisaid.org	2020-04-03
EPI_ISL_419739	2020-03-09	genome	Victorian Infectious Diseases Reference Laboratory (VIDRL)	Victorian Infectious Diseases Reference Laboratory and Microbiological Diagnostic Unit Public Health Laboratory, Doherty Institute	Caly L. et al	https://www.gisaid.org	2020-04-03
EPI_ISL_419935	2020-03-21	genome	Victorian Infectious Diseases Reference Laboratory (VIDRL)	Victorian Infectious Diseases Reference Laboratory and Microbiological Diagnostic Unit Public Health Laboratory, Doherty Institute	Caly L. et al	https://www.gisaid.org	2020-04-03
EPI_ISL_419936	2020-03-21	genome	Victorian Infectious Diseases Reference Laboratory (VIDRL)	Victorian Infectious Diseases Reference Laboratory and Microbiological Diagnostic Unit Public Health Laboratory, Doherty Institute	Caly L. et al	https://www.gisaid.org	2020-04-03
EPI_ISL_419937	2020-03-21	genome	Victorian Infectious Diseases Reference Laboratory (VIDRL)	Victorian Infectious Diseases Reference Laboratory and Microbiological Diagnostic Unit Public Health Laboratory, Doherty Institute	Caly L. et al	https://www.gisaid.org	2020-04-03
EPI_ISL_419938	2020-03-21	genome	Victorian Infectious Diseases Reference Laboratory (VIDRL)	Victorian Infectious Diseases Reference Laboratory and Microbiological Diagnostic Unit Public Health Laboratory, Doherty Institute	Caly L. et al	https://www.gisaid.org	2020-04-03
EPI_ISL_419939	2020-03-21	genome	Victorian Infectious Diseases Reference Laboratory (VIDRL)	Victorian Infectious Diseases Reference Laboratory and Microbiological Diagnostic Unit Public Health Laboratory, Doherty Institute	Caly L. et al	https://www.gisaid.org	2020-04-03
EPI_ISL_419940	2020-03-21	genome	Victorian Infectious Diseases Reference Laboratory (VIDRL)	Victorian Infectious Diseases Reference Laboratory and Microbiological Diagnostic Unit Public Health Laboratory, Doherty Institute	Caly L. et al	https://www.gisaid.org	2020-04-03
EPI_ISL_419941	2020-03-21	genome	Victorian Infectious Diseases Reference Laboratory (VIDRL)	Victorian Infectious Diseases Reference Laboratory and Microbiological Diagnostic Unit Public Health Laboratory, Doherty Institute	Caly L. et al	https://www.gisaid.org	2020-04-03
EPI_ISL_419942	2020-03-21	genome	Victorian Infectious Diseases Reference Laboratory (VIDRL)	Victorian Infectious Diseases Reference Laboratory and Microbiological Diagnostic Unit Public Health Laboratory, Doherty Institute	Caly L. et al	https://www.gisaid.org	2020-04-03
EPI_ISL_419943	2020-03-21	genome	Victorian Infectious Diseases Reference Laboratory (VIDRL)	Victorian Infectious Diseases Reference Laboratory and Microbiological Diagnostic Unit Public Health Laboratory, Doherty Institute	Caly L. et al	https://www.gisaid.org	2020-04-03
EPI_ISL_419944	2020-03-21	genome	Victorian Infectious Diseases Reference Laboratory (VIDRL)	Victorian Infectious Diseases Reference Laboratory and Microbiological Diagnostic Unit Public Health Laboratory, Doherty Institute	Caly L. et al	https://www.gisaid.org	2020-04-03
EPI_ISL_419744	2020-03-10	genome	Victorian Infectious Diseases Reference Laboratory (VIDRL)	Victorian Infectious Diseases Reference Laboratory and Microbiological Diagnostic Unit Public Health Laboratory, Doherty Institute	Caly L. et al	https://www.gisaid.org	2020-04-03
EPI_ISL_419945	2020-03-21	genome	Victorian Infectious Diseases Reference Laboratory (VIDRL)	Victorian Infectious Diseases Reference Laboratory and Microbiological Diagnostic Unit Public Health Laboratory, Doherty Institute	Caly L. et al	https://www.gisaid.org	2020-04-03
EPI_ISL_419946	2020-03-21	genome	Victorian Infectious Diseases Reference Laboratory (VIDRL)	Victorian Infectious Diseases Reference Laboratory and Microbiological Diagnostic Unit Public Health Laboratory, Doherty Institute	Caly L. et al	https://www.gisaid.org	2020-04-03
EPI_ISL_419947	2020-03-21	genome	Victorian Infectious Diseases Reference Laboratory (VIDRL)	Victorian Infectious Diseases Reference Laboratory and Microbiological Diagnostic Unit Public Health Laboratory, Doherty Institute	Caly L. et al	https://www.gisaid.org	2020-04-03
EPI_ISL_419948	2020-03-21	genome	Victorian Infectious Diseases Reference Laboratory (VIDRL)	Victorian Infectious Diseases Reference Laboratory and Microbiological Diagnostic Unit Public Health Laboratory, Doherty Institute	Caly L. et al	https://www.gisaid.org	2020-04-03
EPI_ISL_419949	2020-03-21	genome	Victorian Infectious Diseases Reference Laboratory (VIDRL)	Victorian Infectious Diseases Reference Laboratory and Microbiological Diagnostic Unit Public Health Laboratory, Doherty Institute	Caly L. et al	https://www.gisaid.org	2020-04-03
EPI_ISL_420036	2020-03-21	genome	Victorian Infectious Diseases Reference Laboratory (VIDRL)	Victorian Infectious Diseases Reference Laboratory and Microbiological Diagnostic Unit Public Health Laboratory, Doherty Institute	Caly L. et al	https://www.gisaid.org	2020-04-04
EPI_ISL_419950	2020-03-21	genome	Victorian Infectious Diseases Reference Laboratory (VIDRL)	Victorian Infectious Diseases Reference Laboratory and Microbiological Diagnostic Unit Public Health Laboratory, Doherty Institute	Caly L. et al	https://www.gisaid.org	2020-04-03
EPI_ISL_419951	2020-03-21	genome	Victorian Infectious Diseases Reference Laboratory (VIDRL)	Victorian Infectious Diseases Reference Laboratory and Microbiological Diagnostic Unit Public Health Laboratory, Doherty Institute	Caly L. et al	https://www.gisaid.org	2020-04-03
EPI_ISL_419952	2020-03-21	genome	Victorian Infectious Diseases Reference Laboratory (VIDRL)	Victorian Infectious Diseases Reference Laboratory and Microbiological Diagnostic Unit Public Health Laboratory, Doherty Institute	Caly L. et al	https://www.gisaid.org	2020-04-03
EPI_ISL_419745	2020-03-10	genome	Victorian Infectious Diseases Reference Laboratory (VIDRL)	Victorian Infectious Diseases Reference Laboratory and Microbiological Diagnostic Unit Public Health Laboratory, Doherty Institute	Caly L. et al	https://www.gisaid.org	2020-04-03
EPI_ISL_419953	2020-03-21	genome	Victorian Infectious Diseases Reference Laboratory (VIDRL)	Victorian Infectious Diseases Reference Laboratory and Microbiological Diagnostic Unit Public Health Laboratory, Doherty Institute	Caly L. et al	https://www.gisaid.org	2020-04-03
EPI_ISL_419954	2020-03-21	genome	Victorian Infectious Diseases Reference Laboratory (VIDRL)	Victorian Infectious Diseases Reference Laboratory and Microbiological Diagnostic Unit Public Health Laboratory, Doherty Institute	Caly L. et al	https://www.gisaid.org	2020-04-03
EPI_ISL_419955	2020-03-21	genome	Victorian Infectious Diseases Reference Laboratory (VIDRL)	Victorian Infectious Diseases Reference Laboratory and Microbiological Diagnostic Unit Public Health Laboratory, Doherty Institute	Caly L. et al	https://www.gisaid.org	2020-04-03
EPI_ISL_419956	2020-03-21	genome	Victorian Infectious Diseases Reference Laboratory (VIDRL)	Victorian Infectious Diseases Reference Laboratory and Microbiological Diagnostic Unit Public Health Laboratory, Doherty Institute	Caly L. et al	https://www.gisaid.org	2020-04-03
EPI_ISL_419957	2020-03-22	genome	Victorian Infectious Diseases Reference Laboratory (VIDRL)	Victorian Infectious Diseases Reference Laboratory and Microbiological Diagnostic Unit Public Health Laboratory, Doherty Institute	Caly L. et al	https://www.gisaid.org	2020-04-03
EPI_ISL_419958	2020-03-22	genome	Victorian Infectious Diseases Reference Laboratory (VIDRL)	Victorian Infectious Diseases Reference Laboratory and Microbiological Diagnostic Unit Public Health Laboratory, Doherty Institute	Caly L. et al	https://www.gisaid.org	2020-04-03
EPI_ISL_419959	2020-03-22	genome	Victorian Infectious Diseases Reference Laboratory (VIDRL)	Victorian Infectious Diseases Reference Laboratory and Microbiological Diagnostic Unit Public Health Laboratory, Doherty Institute	Caly L. et al	https://www.gisaid.org	2020-04-03
EPI_ISL_419960	2020-03-22	genome	Victorian Infectious Diseases Reference Laboratory (VIDRL)	Victorian Infectious Diseases Reference Laboratory and Microbiological Diagnostic Unit Public Health Laboratory, Doherty Institute	Caly L. et al	https://www.gisaid.org	2020-04-03
EPI_ISL_419961	2020-03-22	genome	Victorian Infectious Diseases Reference Laboratory (VIDRL)	Victorian Infectious Diseases Reference Laboratory and Microbiological Diagnostic Unit Public Health Laboratory, Doherty Institute	Caly L. et al	https://www.gisaid.org	2020-04-03
EPI_ISL_419962	2020-03-22	genome	Victorian Infectious Diseases Reference Laboratory (VIDRL)	Victorian Infectious Diseases Reference Laboratory and Microbiological Diagnostic Unit Public Health Laboratory, Doherty Institute	Caly L. et al	https://www.gisaid.org	2020-04-03
EPI_ISL_419746	2020-03-10	genome	Victorian Infectious Diseases Reference Laboratory (VIDRL)	Victorian Infectious Diseases Reference Laboratory and Microbiological Diagnostic Unit Public Health Laboratory, Doherty Institute	Caly L. et al	https://www.gisaid.org	2020-04-03
EPI_ISL_419963	2020-03-22	genome	Victorian Infectious Diseases Reference Laboratory (VIDRL)	Victorian Infectious Diseases Reference Laboratory and Microbiological Diagnostic Unit Public Health Laboratory, Doherty Institute	Caly L. et al	https://www.gisaid.org	2020-04-03
EPI_ISL_419964	2020-03-22	genome	Victorian Infectious Diseases Reference Laboratory (VIDRL)	Victorian Infectious Diseases Reference Laboratory and Microbiological Diagnostic Unit Public Health Laboratory, Doherty Institute	Caly L. et al	https://www.gisaid.org	2020-04-03
EPI_ISL_419965	2020-03-22	genome	Victorian Infectious Diseases Reference Laboratory (VIDRL)	Victorian Infectious Diseases Reference Laboratory and Microbiological Diagnostic Unit Public Health Laboratory, Doherty Institute	Caly L. et al	https://www.gisaid.org	2020-04-03
EPI_ISL_419966	2020-03-22	genome	Victorian Infectious Diseases Reference Laboratory (VIDRL)	Victorian Infectious Diseases Reference Laboratory and Microbiological Diagnostic Unit Public Health Laboratory, Doherty Institute	Caly L. et al	https://www.gisaid.org	2020-04-03
EPI_ISL_419967	2020-03-22	genome	Victorian Infectious Diseases Reference Laboratory (VIDRL)	Victorian Infectious Diseases Reference Laboratory and Microbiological Diagnostic Unit Public Health Laboratory, Doherty Institute	Caly L. et al	https://www.gisaid.org	2020-04-03
EPI_ISL_419968	2020-03-22	genome	Victorian Infectious Diseases Reference Laboratory (VIDRL)	Victorian Infectious Diseases Reference Laboratory and Microbiological Diagnostic Unit Public Health Laboratory, Doherty Institute	Caly L. et al	https://www.gisaid.org	2020-04-03
EPI_ISL_419969	2020-03-22	genome	Victorian Infectious Diseases Reference Laboratory (VIDRL)	Victorian Infectious Diseases Reference Laboratory and Microbiological Diagnostic Unit Public Health Laboratory, Doherty Institute	Caly L. et al	https://www.gisaid.org	2020-04-03
EPI_ISL_419970	2020-03-22	genome	Victorian Infectious Diseases Reference Laboratory (VIDRL)	Victorian Infectious Diseases Reference Laboratory and Microbiological Diagnostic Unit Public Health Laboratory, Doherty Institute	Caly L. et al	https://www.gisaid.org	2020-04-03
EPI_ISL_419971	2020-03-22	genome	Victorian Infectious Diseases Reference Laboratory (VIDRL)	Victorian Infectious Diseases Reference Laboratory and Microbiological Diagnostic Unit Public Health Laboratory, Doherty Institute	Caly L. et al	https://www.gisaid.org	2020-04-03
EPI_ISL_419972	2020-03-22	genome	Victorian Infectious Diseases Reference Laboratory (VIDRL)	Victorian Infectious Diseases Reference Laboratory and Microbiological Diagnostic Unit Public Health Laboratory, Doherty Institute	Caly L. et al	https://www.gisaid.org	2020-04-03
EPI_ISL_419747	2020-03-10	genome	Victorian Infectious Diseases Reference Laboratory (VIDRL)	Victorian Infectious Diseases Reference Laboratory and Microbiological Diagnostic Unit Public Health Laboratory, Doherty Institute	Caly L. et al	https://www.gisaid.org	2020-04-03
EPI_ISL_419973	2020-03-22	genome	Victorian Infectious Diseases Reference Laboratory (VIDRL)	Victorian Infectious Diseases Reference Laboratory and Microbiological Diagnostic Unit Public Health Laboratory, Doherty Institute	Caly L. et al	https://www.gisaid.org	2020-04-03
EPI_ISL_419974	2020-03-22	genome	Victorian Infectious Diseases Reference Laboratory (VIDRL)	Victorian Infectious Diseases Reference Laboratory and Microbiological Diagnostic Unit Public Health Laboratory, Doherty Institute	Caly L. et al	https://www.gisaid.org	2020-04-03
EPI_ISL_419975	2020-03-22	genome	Victorian Infectious Diseases Reference Laboratory (VIDRL)	Victorian Infectious Diseases Reference Laboratory and Microbiological Diagnostic Unit Public Health Laboratory, Doherty Institute	Caly L. et al	https://www.gisaid.org	2020-04-03
EPI_ISL_419976	2020-03-22	genome	Victorian Infectious Diseases Reference Laboratory (VIDRL)	Victorian Infectious Diseases Reference Laboratory and Microbiological Diagnostic Unit Public Health Laboratory, Doherty Institute	Caly L. et al	https://www.gisaid.org	2020-04-03
EPI_ISL_419977	2020-03-22	genome	Victorian Infectious Diseases Reference Laboratory (VIDRL)	Victorian Infectious Diseases Reference Laboratory and Microbiological Diagnostic Unit Public Health Laboratory, Doherty Institute	Caly L. et al	https://www.gisaid.org	2020-04-03
EPI_ISL_419978	2020-03-22	genome	Victorian Infectious Diseases Reference Laboratory (VIDRL)	Victorian Infectious Diseases Reference Laboratory and Microbiological Diagnostic Unit Public Health Laboratory, Doherty Institute	Caly L. et al	https://www.gisaid.org	2020-04-03
EPI_ISL_419979	2020-03-22	genome	Victorian Infectious Diseases Reference Laboratory (VIDRL)	Victorian Infectious Diseases Reference Laboratory and Microbiological Diagnostic Unit Public Health Laboratory, Doherty Institute	Caly L. et al	https://www.gisaid.org	2020-04-03
EPI_ISL_419980	2020-03-22	genome	Microbiological Diagnostic Unit Public Health Laboratory	Microbiological Diagnostic Unit Public Health Laboratory	Seemann T. et al	https://www.gisaid.org	2020-04-03
EPI_ISL_419748	2020-03-10	genome	Victorian Infectious Diseases Reference Laboratory (VIDRL)	Victorian Infectious Diseases Reference Laboratory and Microbiological Diagnostic Unit Public Health Laboratory, Doherty Institute	Caly L. et al	https://www.gisaid.org	2020-04-03
EPI_ISL_419981	2020-03-22	genome	Microbiological Diagnostic Unit Public Health Laboratory	Microbiological Diagnostic Unit Public Health Laboratory	Seemann T. et al	https://www.gisaid.org	2020-04-03
EPI_ISL_419982	2020-03-23	genome	Victorian Infectious Diseases Reference Laboratory (VIDRL)	Victorian Infectious Diseases Reference Laboratory and Microbiological Diagnostic Unit Public Health Laboratory, Doherty Institute	Caly L. et al	https://www.gisaid.org	2020-04-03
EPI_ISL_419983	2020-03-23	genome	Victorian Infectious Diseases Reference Laboratory (VIDRL)	Victorian Infectious Diseases Reference Laboratory and Microbiological Diagnostic Unit Public Health Laboratory, Doherty Institute	Caly L. et al	https://www.gisaid.org	2020-04-03
EPI_ISL_419984	2020-03-23	genome	Victorian Infectious Diseases Reference Laboratory (VIDRL)	Victorian Infectious Diseases Reference Laboratory and Microbiological Diagnostic Unit Public Health Laboratory, Doherty Institute	Caly L. et al	https://www.gisaid.org	2020-04-03
EPI_ISL_419985	2020-03-23	genome	Victorian Infectious Diseases Reference Laboratory (VIDRL)	Victorian Infectious Diseases Reference Laboratory and Microbiological Diagnostic Unit Public Health Laboratory, Doherty Institute	Caly L. et al	https://www.gisaid.org	2020-04-03
EPI_ISL_419986	2020-03-23	genome	Victorian Infectious Diseases Reference Laboratory (VIDRL)	Victorian Infectious Diseases Reference Laboratory and Microbiological Diagnostic Unit Public Health Laboratory, Doherty Institute	Caly L. et al	https://www.gisaid.org	2020-04-03
EPI_ISL_419987	2020-03-23	genome	Victorian Infectious Diseases Reference Laboratory (VIDRL)	Victorian Infectious Diseases Reference Laboratory and Microbiological Diagnostic Unit Public Health Laboratory, Doherty Institute	Caly L. et al	https://www.gisaid.org	2020-04-03
EPI_ISL_419988	2020-03-23	genome	Victorian Infectious Diseases Reference Laboratory (VIDRL)	Victorian Infectious Diseases Reference Laboratory and Microbiological Diagnostic Unit Public Health Laboratory, Doherty Institute	Caly L. et al	https://www.gisaid.org	2020-04-03
EPI_ISL_419989	2020-03-23	genome	Victorian Infectious Diseases Reference Laboratory (VIDRL)	Victorian Infectious Diseases Reference Laboratory and Microbiological Diagnostic Unit Public Health Laboratory, Doherty Institute	Caly L. et al	https://www.gisaid.org	2020-04-03
EPI_ISL_419990	2020-03-23	genome	Victorian Infectious Diseases Reference Laboratory (VIDRL)	Victorian Infectious Diseases Reference Laboratory and Microbiological Diagnostic Unit Public Health Laboratory, Doherty Institute	Caly L. et al	https://www.gisaid.org	2020-04-03
EPI_ISL_419749	2020-03-10	genome	Victorian Infectious Diseases Reference Laboratory (VIDRL)	Victorian Infectious Diseases Reference Laboratory and Microbiological Diagnostic Unit Public Health Laboratory, Doherty Institute	Caly L. et al	https://www.gisaid.org	2020-04-03
EPI_ISL_419991	2020-03-23	genome	Victorian Infectious Diseases Reference Laboratory (VIDRL)	Victorian Infectious Diseases Reference Laboratory and Microbiological Diagnostic Unit Public Health Laboratory, Doherty Institute	Caly L. et al	https://www.gisaid.org	2020-04-03
EPI_ISL_419992	2020-03-23	genome	Victorian Infectious Diseases Reference Laboratory (VIDRL)	Victorian Infectious Diseases Reference Laboratory and Microbiological Diagnostic Unit Public Health Laboratory, Doherty Institute	Caly L. et al	https://www.gisaid.org	2020-04-03
EPI_ISL_419993	2020-03-23	genome	Victorian Infectious Diseases Reference Laboratory (VIDRL)	Victorian Infectious Diseases Reference Laboratory and Microbiological Diagnostic Unit Public Health Laboratory, Doherty Institute	Caly L. et al	https://www.gisaid.org	2020-04-03
EPI_ISL_419994	2020-03-23	genome	Victorian Infectious Diseases Reference Laboratory (VIDRL)	Victorian Infectious Diseases Reference Laboratory and Microbiological Diagnostic Unit Public Health Laboratory, Doherty Institute	Caly L. et al	https://www.gisaid.org	2020-04-03
EPI_ISL_419995	2020-03-23	genome	Victorian Infectious Diseases Reference Laboratory (VIDRL)	Victorian Infectious Diseases Reference Laboratory and Microbiological Diagnostic Unit Public Health Laboratory, Doherty Institute	Caly L. et al	https://www.gisaid.org	2020-04-03
EPI_ISL_419996	2020-03-23	genome	Victorian Infectious Diseases Reference Laboratory (VIDRL)	Victorian Infectious Diseases Reference Laboratory and Microbiological Diagnostic Unit Public Health Laboratory, Doherty Institute	Caly L. et al	https://www.gisaid.org	2020-04-03
EPI_ISL_419997	2020-03-23	genome	Victorian Infectious Diseases Reference Laboratory (VIDRL)	Victorian Infectious Diseases Reference Laboratory and Microbiological Diagnostic Unit Public Health Laboratory, Doherty Institute	Caly L. et al	https://www.gisaid.org	2020-04-03
EPI_ISL_419998	2020-03-23	genome	Victorian Infectious Diseases Reference Laboratory (VIDRL)	Victorian Infectious Diseases Reference Laboratory and Microbiological Diagnostic Unit Public Health Laboratory, Doherty Institute	Caly L. et al	https://www.gisaid.org	2020-04-03
EPI_ISL_419999	2020-03-23	genome	Microbiological Diagnostic Unit Public Health Laboratory	Microbiological Diagnostic Unit Public Health Laboratory	Seemann T. et al	https://www.gisaid.org	2020-04-03
EPI_ISL_420000	2020-03-23	genome	Microbiological Diagnostic Unit Public Health Laboratory	Microbiological Diagnostic Unit Public Health Laboratory	Seemann T. et al	https://www.gisaid.org	2020-04-03
EPI_ISL_419750	2020-03-10	genome	Victorian Infectious Diseases Reference Laboratory (VIDRL)	Victorian Infectious Diseases Reference Laboratory and Microbiological Diagnostic Unit Public Health Laboratory, Doherty Institute	Caly L. et al	https://www.gisaid.org	2020-04-03
EPI_ISL_420001	2020-03-23	genome	Microbiological Diagnostic Unit Public Health Laboratory	Microbiological Diagnostic Unit Public Health Laboratory	Seemann T. et al	https://www.gisaid.org	2020-04-03
EPI_ISL_420002	2020-03-23	genome	Microbiological Diagnostic Unit Public Health Laboratory	Microbiological Diagnostic Unit Public Health Laboratory	Seemann T. et al	https://www.gisaid.org	2020-04-03
EPI_ISL_420003	2020-03-23	genome	Microbiological Diagnostic Unit Public Health Laboratory	Microbiological Diagnostic Unit Public Health Laboratory	Seemann T. et al	https://www.gisaid.org	2020-04-03
EPI_ISL_420004	2020-03-24	genome	Victorian Infectious Diseases Reference Laboratory (VIDRL)	Victorian Infectious Diseases Reference Laboratory and Microbiological Diagnostic Unit Public Health Laboratory, Doherty Institute	Caly L. et al	https://www.gisaid.org	2020-04-03
EPI_ISL_420005	2020-03-24	genome	Victorian Infectious Diseases Reference Laboratory (VIDRL)	Victorian Infectious Diseases Reference Laboratory and Microbiological Diagnostic Unit Public Health Laboratory, Doherty Institute	Caly L. et al	https://www.gisaid.org	2020-04-03
EPI_ISL_420006	2020-03-24	genome	Microbiological Diagnostic Unit Public Health Laboratory	Microbiological Diagnostic Unit Public Health Laboratory	Seemann T. et al	https://www.gisaid.org	2020-04-03
EPI_ISL_420007	2020-03-24	genome	Microbiological Diagnostic Unit Public Health Laboratory	Microbiological Diagnostic Unit Public Health Laboratory	Seemann T. et al	https://www.gisaid.org	2020-04-03
EPI_ISL_420008	2020-03-24	genome	Microbiological Diagnostic Unit Public Health Laboratory	Microbiological Diagnostic Unit Public Health Laboratory	Seemann T. et al	https://www.gisaid.org	2020-04-03
EPI_ISL_420009	2020-03-24	genome	Microbiological Diagnostic Unit Public Health Laboratory	Microbiological Diagnostic Unit Public Health Laboratory	Seemann T. et al	https://www.gisaid.org	2020-04-03
EPI_ISL_420010	2020-03-24	genome	Microbiological Diagnostic Unit Public Health Laboratory	Microbiological Diagnostic Unit Public Health Laboratory	Seemann T. et al	https://www.gisaid.org	2020-04-03
EPI_ISL_419751	2020-03-10	genome	Victorian Infectious Diseases Reference Laboratory (VIDRL)	Victorian Infectious Diseases Reference Laboratory and Microbiological Diagnostic Unit Public Health Laboratory, Doherty Institute	Caly L. et al	https://www.gisaid.org	2020-04-03
EPI_ISL_420011	2020-03-24	genome	Microbiological Diagnostic Unit Public Health Laboratory	Microbiological Diagnostic Unit Public Health Laboratory	Seemann T. et al	https://www.gisaid.org	2020-04-03
EPI_ISL_420012	2020-03-24	genome	Microbiological Diagnostic Unit Public Health Laboratory	Microbiological Diagnostic Unit Public Health Laboratory	Seemann T. et al	https://www.gisaid.org	2020-04-03
EPI_ISL_420013	2020-03-24	genome	Microbiological Diagnostic Unit Public Health Laboratory	Microbiological Diagnostic Unit Public Health Laboratory	Seemann T. et al	https://www.gisaid.org	2020-04-03
EPI_ISL_420014	2020-03-24	genome	Microbiological Diagnostic Unit Public Health Laboratory	Microbiological Diagnostic Unit Public Health Laboratory	Seemann T. et al	https://www.gisaid.org	2020-04-03
EPI_ISL_420015	2020-03-24	genome	Microbiological Diagnostic Unit Public Health Laboratory	Microbiological Diagnostic Unit Public Health Laboratory	Seemann T. et al	https://www.gisaid.org	2020-04-03
EPI_ISL_420016	2020-03-24	genome	Microbiological Diagnostic Unit Public Health Laboratory	Microbiological Diagnostic Unit Public Health Laboratory	Seemann T. et al	https://www.gisaid.org	2020-04-03
EPI_ISL_420017	2020-03-24	genome	Microbiological Diagnostic Unit Public Health Laboratory	Microbiological Diagnostic Unit Public Health Laboratory	Seemann T. et al	https://www.gisaid.org	2020-04-03
EPI_ISL_426637	2020-03-17	genome	Victorian Infectious Diseases Reference Laboratory (VIDRL)	Microbiological Diagnostic Unit Public Health Laboratory and Victorian Infectious Diseases Reference Laboratory, Doherty Institute	Caly L. et al	https://www.gisaid.org	2020-04-17
EPI_ISL_426638	2020-03-17	genome	Victorian Infectious Diseases Reference Laboratory (VIDRL)	Microbiological Diagnostic Unit Public Health Laboratory and Victorian Infectious Diseases Reference Laboratory, Doherty Institute	Caly L. et al	https://www.gisaid.org	2020-04-17
EPI_ISL_426639	2020-03-17	genome	Victorian Infectious Diseases Reference Laboratory (VIDRL)	Microbiological Diagnostic Unit Public Health Laboratory and Victorian Infectious Diseases Reference Laboratory, Doherty Institute	Caly L. et al	https://www.gisaid.org	2020-04-17
EPI_ISL_419752	2020-03-10	genome	Victorian Infectious Diseases Reference Laboratory (VIDRL)	Victorian Infectious Diseases Reference Laboratory and Microbiological Diagnostic Unit Public Health Laboratory, Doherty Institute	Caly L. et al	https://www.gisaid.org	2020-04-03
EPI_ISL_426640	2020-03-18	genome	Victorian Infectious Diseases Reference Laboratory (VIDRL)	Microbiological Diagnostic Unit Public Health Laboratory and Victorian Infectious Diseases Reference Laboratory, Doherty Institute	Caly L. et al	https://www.gisaid.org	2020-04-17
EPI_ISL_426641	2020-03-18	genome	Victorian Infectious Diseases Reference Laboratory (VIDRL)	Microbiological Diagnostic Unit Public Health Laboratory and Victorian Infectious Diseases Reference Laboratory, Doherty Institute	Caly L. et al	https://www.gisaid.org	2020-04-17
EPI_ISL_426642	2020-03-18	genome	Victorian Infectious Diseases Reference Laboratory (VIDRL)	Microbiological Diagnostic Unit Public Health Laboratory and Victorian Infectious Diseases Reference Laboratory, Doherty Institute	Caly L. et al	https://www.gisaid.org	2020-04-17
EPI_ISL_426643	2020-03-19	genome	Victorian Infectious Diseases Reference Laboratory (VIDRL)	Microbiological Diagnostic Unit Public Health Laboratory and Victorian Infectious Diseases Reference Laboratory, Doherty Institute	Caly L. et al	https://www.gisaid.org	2020-04-17
EPI_ISL_426644	2020-03-20	genome	Victorian Infectious Diseases Reference Laboratory (VIDRL)	Microbiological Diagnostic Unit Public Health Laboratory and Victorian Infectious Diseases Reference Laboratory, Doherty Institute	Caly L. et al	https://www.gisaid.org	2020-04-17
EPI_ISL_426645	2020-03-20	genome	Victorian Infectious Diseases Reference Laboratory (VIDRL)	Microbiological Diagnostic Unit Public Health Laboratory and Victorian Infectious Diseases Reference Laboratory, Doherty Institute	Caly L. et al	https://www.gisaid.org	2020-04-17
EPI_ISL_426646	2020-03-20	genome	Victorian Infectious Diseases Reference Laboratory (VIDRL)	Microbiological Diagnostic Unit Public Health Laboratory and Victorian Infectious Diseases Reference Laboratory, Doherty Institute	Caly L. et al	https://www.gisaid.org	2020-04-17
EPI_ISL_426647	2020-03-20	genome	Victorian Infectious Diseases Reference Laboratory (VIDRL)	Microbiological Diagnostic Unit Public Health Laboratory and Victorian Infectious Diseases Reference Laboratory, Doherty Institute	Caly L. et al	https://www.gisaid.org	2020-04-17
EPI_ISL_426648	2020-03-20	genome	Victorian Infectious Diseases Reference Laboratory (VIDRL)	Microbiological Diagnostic Unit Public Health Laboratory and Victorian Infectious Diseases Reference Laboratory, Doherty Institute	Caly L. et al	https://www.gisaid.org	2020-04-17
EPI_ISL_419753	2020-03-10	genome	Victorian Infectious Diseases Reference Laboratory (VIDRL)	Victorian Infectious Diseases Reference Laboratory and Microbiological Diagnostic Unit Public Health Laboratory, Doherty Institute	Caly L. et al	https://www.gisaid.org	2020-04-03
EPI_ISL_426649	2020-03-20	genome	Victorian Infectious Diseases Reference Laboratory (VIDRL)	Microbiological Diagnostic Unit Public Health Laboratory and Victorian Infectious Diseases Reference Laboratory, Doherty Institute	Caly L. et al	https://www.gisaid.org	2020-04-17
EPI_ISL_426650	2020-03-20	genome	Victorian Infectious Diseases Reference Laboratory (VIDRL)	Microbiological Diagnostic Unit Public Health Laboratory and Victorian Infectious Diseases Reference Laboratory, Doherty Institute	Caly L. et al	https://www.gisaid.org	2020-04-17
EPI_ISL_426651	2020-03-20	genome	Victorian Infectious Diseases Reference Laboratory (VIDRL)	Microbiological Diagnostic Unit Public Health Laboratory and Victorian Infectious Diseases Reference Laboratory, Doherty Institute	Caly L. et al	https://www.gisaid.org	2020-04-17
EPI_ISL_426652	2020-03-20	genome	Victorian Infectious Diseases Reference Laboratory (VIDRL)	Microbiological Diagnostic Unit Public Health Laboratory and Victorian Infectious Diseases Reference Laboratory, Doherty Institute	Caly L. et al	https://www.gisaid.org	2020-04-17
EPI_ISL_426653	2020-03-20	genome	Victorian Infectious Diseases Reference Laboratory (VIDRL)	Microbiological Diagnostic Unit Public Health Laboratory and Victorian Infectious Diseases Reference Laboratory, Doherty Institute	Caly L. et al	https://www.gisaid.org	2020-04-17
EPI_ISL_426654	2020-03-20	genome	Victorian Infectious Diseases Reference Laboratory (VIDRL)	Microbiological Diagnostic Unit Public Health Laboratory and Victorian Infectious Diseases Reference Laboratory, Doherty Institute	Caly L. et al	https://www.gisaid.org	2020-04-17
EPI_ISL_426655	2020-03-20	genome	Victorian Infectious Diseases Reference Laboratory (VIDRL)	Microbiological Diagnostic Unit Public Health Laboratory and Victorian Infectious Diseases Reference Laboratory, Doherty Institute	Caly L. et al	https://www.gisaid.org	2020-04-17
EPI_ISL_426656	2020-03-20	genome	Victorian Infectious Diseases Reference Laboratory (VIDRL)	Microbiological Diagnostic Unit Public Health Laboratory and Victorian Infectious Diseases Reference Laboratory, Doherty Institute	Caly L. et al	https://www.gisaid.org	2020-04-17
EPI_ISL_426657	2020-03-20	genome	Victorian Infectious Diseases Reference Laboratory (VIDRL)	Microbiological Diagnostic Unit Public Health Laboratory and Victorian Infectious Diseases Reference Laboratory, Doherty Institute	Caly L. et al	https://www.gisaid.org	2020-04-17
EPI_ISL_450213	2020-03-20	genome	unknown	Microbiological Diagnostic Unit Public Health Laboratory (MDU-PHL) and Victorian Infectious Disease Reference Laboratory (VIDRL)	Seemann et al	https://www.gisaid.org	2020-05-11
EPI_ISL_419755	2020-03-10	genome	Victorian Infectious Diseases Reference Laboratory (VIDRL)	Victorian Infectious Diseases Reference Laboratory and Microbiological Diagnostic Unit Public Health Laboratory, Doherty Institute	Caly L. et al	https://www.gisaid.org	2020-04-03
EPI_ISL_426658	2020-03-20	genome	Victorian Infectious Diseases Reference Laboratory (VIDRL)	Microbiological Diagnostic Unit Public Health Laboratory and Victorian Infectious Diseases Reference Laboratory, Doherty Institute	Caly L. et al	https://www.gisaid.org	2020-04-17
EPI_ISL_426659	2020-03-20	genome	Victorian Infectious Diseases Reference Laboratory (VIDRL)	Microbiological Diagnostic Unit Public Health Laboratory and Victorian Infectious Diseases Reference Laboratory, Doherty Institute	Caly L. et al	https://www.gisaid.org	2020-04-17
EPI_ISL_426660	2020-03-20	genome	Victorian Infectious Diseases Reference Laboratory (VIDRL)	Microbiological Diagnostic Unit Public Health Laboratory and Victorian Infectious Diseases Reference Laboratory, Doherty Institute	Caly L. et al	https://www.gisaid.org	2020-04-17
EPI_ISL_426661	2020-03-21	genome	Victorian Infectious Diseases Reference Laboratory (VIDRL)	Microbiological Diagnostic Unit Public Health Laboratory and Victorian Infectious Diseases Reference Laboratory, Doherty Institute	Caly L. et al	https://www.gisaid.org	2020-04-17
EPI_ISL_426662	2020-03-21	genome	Victorian Infectious Diseases Reference Laboratory (VIDRL)	Microbiological Diagnostic Unit Public Health Laboratory and Victorian Infectious Diseases Reference Laboratory, Doherty Institute	Caly L. et al	https://www.gisaid.org	2020-04-17
EPI_ISL_426663	2020-03-21	genome	Victorian Infectious Diseases Reference Laboratory (VIDRL)	Microbiological Diagnostic Unit Public Health Laboratory and Victorian Infectious Diseases Reference Laboratory, Doherty Institute	Caly L. et al	https://www.gisaid.org	2020-04-17
EPI_ISL_426664	2020-03-21	genome	Victorian Infectious Diseases Reference Laboratory (VIDRL)	Microbiological Diagnostic Unit Public Health Laboratory and Victorian Infectious Diseases Reference Laboratory, Doherty Institute	Caly L. et al	https://www.gisaid.org	2020-04-17
EPI_ISL_426665	2020-03-21	genome	Victorian Infectious Diseases Reference Laboratory (VIDRL)	Microbiological Diagnostic Unit Public Health Laboratory and Victorian Infectious Diseases Reference Laboratory, Doherty Institute	Caly L. et al	https://www.gisaid.org	2020-04-17
EPI_ISL_426666	2020-03-21	genome	Victorian Infectious Diseases Reference Laboratory (VIDRL)	Microbiological Diagnostic Unit Public Health Laboratory and Victorian Infectious Diseases Reference Laboratory, Doherty Institute	Caly L. et al	https://www.gisaid.org	2020-04-17
EPI_ISL_426667	2020-03-22	genome	Victorian Infectious Diseases Reference Laboratory (VIDRL)	Microbiological Diagnostic Unit Public Health Laboratory and Victorian Infectious Diseases Reference Laboratory, Doherty Institute	Caly L. et al	https://www.gisaid.org	2020-04-17
EPI_ISL_419765	2020-03-10	genome	Victorian Infectious Diseases Reference Laboratory (VIDRL)	Victorian Infectious Diseases Reference Laboratory and Microbiological Diagnostic Unit Public Health Laboratory, Doherty Institute	Caly L. et al	https://www.gisaid.org	2020-04-03
EPI_ISL_426668	2020-03-22	genome	Victorian Infectious Diseases Reference Laboratory (VIDRL)	Microbiological Diagnostic Unit Public Health Laboratory and Victorian Infectious Diseases Reference Laboratory, Doherty Institute	Caly L. et al	https://www.gisaid.org	2020-04-17
EPI_ISL_426669	2020-03-22	genome	Victorian Infectious Diseases Reference Laboratory (VIDRL)	Microbiological Diagnostic Unit Public Health Laboratory and Victorian Infectious Diseases Reference Laboratory, Doherty Institute	Caly L. et al	https://www.gisaid.org	2020-04-17
EPI_ISL_426670	2020-03-22	genome	Victorian Infectious Diseases Reference Laboratory (VIDRL)	Microbiological Diagnostic Unit Public Health Laboratory and Victorian Infectious Diseases Reference Laboratory, Doherty Institute	Caly L. et al	https://www.gisaid.org	2020-04-17
EPI_ISL_426671	2020-03-22	genome	Victorian Infectious Diseases Reference Laboratory (VIDRL)	Microbiological Diagnostic Unit Public Health Laboratory and Victorian Infectious Diseases Reference Laboratory, Doherty Institute	Caly L. et al	https://www.gisaid.org	2020-04-17
EPI_ISL_426672	2020-03-22	genome	Victorian Infectious Diseases Reference Laboratory (VIDRL)	Microbiological Diagnostic Unit Public Health Laboratory and Victorian Infectious Diseases Reference Laboratory, Doherty Institute	Caly L. et al	https://www.gisaid.org	2020-04-17
EPI_ISL_426673	2020-03-22	genome	Victorian Infectious Diseases Reference Laboratory (VIDRL)	Microbiological Diagnostic Unit Public Health Laboratory and Victorian Infectious Diseases Reference Laboratory, Doherty Institute	Caly L. et al	https://www.gisaid.org	2020-04-17
EPI_ISL_426674	2020-03-22	genome	Victorian Infectious Diseases Reference Laboratory (VIDRL)	Microbiological Diagnostic Unit Public Health Laboratory and Victorian Infectious Diseases Reference Laboratory, Doherty Institute	Caly L. et al	https://www.gisaid.org	2020-04-17
EPI_ISL_426675	2020-03-22	genome	Victorian Infectious Diseases Reference Laboratory (VIDRL)	Microbiological Diagnostic Unit Public Health Laboratory and Victorian Infectious Diseases Reference Laboratory, Doherty Institute	Caly L. et al	https://www.gisaid.org	2020-04-17
EPI_ISL_426676	2020-03-22	genome	Victorian Infectious Diseases Reference Laboratory (VIDRL)	Microbiological Diagnostic Unit Public Health Laboratory and Victorian Infectious Diseases Reference Laboratory, Doherty Institute	Caly L. et al	https://www.gisaid.org	2020-04-17
EPI_ISL_426677	2020-03-22	genome	Victorian Infectious Diseases Reference Laboratory (VIDRL)	Microbiological Diagnostic Unit Public Health Laboratory and Victorian Infectious Diseases Reference Laboratory, Doherty Institute	Caly L. et al	https://www.gisaid.org	2020-04-17
EPI_ISL_419754	2020-03-11	genome	Victorian Infectious Diseases Reference Laboratory (VIDRL)	Victorian Infectious Diseases Reference Laboratory and Microbiological Diagnostic Unit Public Health Laboratory, Doherty Institute	Caly L. et al	https://www.gisaid.org	2020-04-03
EPI_ISL_426678	2020-03-22	genome	Victorian Infectious Diseases Reference Laboratory (VIDRL)	Microbiological Diagnostic Unit Public Health Laboratory and Victorian Infectious Diseases Reference Laboratory, Doherty Institute	Caly L. et al	https://www.gisaid.org	2020-04-17
EPI_ISL_426679	2020-03-22	genome	Victorian Infectious Diseases Reference Laboratory (VIDRL)	Microbiological Diagnostic Unit Public Health Laboratory and Victorian Infectious Diseases Reference Laboratory, Doherty Institute	Caly L. et al	https://www.gisaid.org	2020-04-17
EPI_ISL_426680	2020-03-22	genome	Victorian Infectious Diseases Reference Laboratory (VIDRL)	Microbiological Diagnostic Unit Public Health Laboratory and Victorian Infectious Diseases Reference Laboratory, Doherty Institute	Caly L. et al	https://www.gisaid.org	2020-04-17
EPI_ISL_426681	2020-03-22	genome	Victorian Infectious Diseases Reference Laboratory (VIDRL)	Microbiological Diagnostic Unit Public Health Laboratory and Victorian Infectious Diseases Reference Laboratory, Doherty Institute	Caly L. et al	https://www.gisaid.org	2020-04-17
EPI_ISL_426682	2020-03-22	genome	Victorian Infectious Diseases Reference Laboratory (VIDRL)	Microbiological Diagnostic Unit Public Health Laboratory and Victorian Infectious Diseases Reference Laboratory, Doherty Institute	Caly L. et al	https://www.gisaid.org	2020-04-17
EPI_ISL_426683	2020-03-22	genome	Victorian Infectious Diseases Reference Laboratory (VIDRL)	Microbiological Diagnostic Unit Public Health Laboratory and Victorian Infectious Diseases Reference Laboratory, Doherty Institute	Caly L. et al	https://www.gisaid.org	2020-04-17
EPI_ISL_426684	2020-03-22	genome	Victorian Infectious Diseases Reference Laboratory (VIDRL)	Microbiological Diagnostic Unit Public Health Laboratory and Victorian Infectious Diseases Reference Laboratory, Doherty Institute	Caly L. et al	https://www.gisaid.org	2020-04-17
EPI_ISL_426685	2020-03-22	genome	Victorian Infectious Diseases Reference Laboratory (VIDRL)	Microbiological Diagnostic Unit Public Health Laboratory and Victorian Infectious Diseases Reference Laboratory, Doherty Institute	Caly L. et al	https://www.gisaid.org	2020-04-17
EPI_ISL_426686	2020-03-22	genome	Victorian Infectious Diseases Reference Laboratory (VIDRL)	Microbiological Diagnostic Unit Public Health Laboratory and Victorian Infectious Diseases Reference Laboratory, Doherty Institute	Caly L. et al	https://www.gisaid.org	2020-04-17
EPI_ISL_419756	2020-03-11	genome	Victorian Infectious Diseases Reference Laboratory (VIDRL)	Victorian Infectious Diseases Reference Laboratory and Microbiological Diagnostic Unit Public Health Laboratory, Doherty Institute	Caly L. et al	https://www.gisaid.org	2020-04-03
EPI_ISL_426687	2020-03-23	genome	Victorian Infectious Diseases Reference Laboratory (VIDRL)	Microbiological Diagnostic Unit Public Health Laboratory and Victorian Infectious Diseases Reference Laboratory, Doherty Institute	Caly L. et al	https://www.gisaid.org	2020-04-17
EPI_ISL_426688	2020-03-23	genome	Victorian Infectious Diseases Reference Laboratory (VIDRL)	Microbiological Diagnostic Unit Public Health Laboratory and Victorian Infectious Diseases Reference Laboratory, Doherty Institute	Caly L. et al	https://www.gisaid.org	2020-04-17
EPI_ISL_426689	2020-03-23	genome	Victorian Infectious Diseases Reference Laboratory (VIDRL)	Microbiological Diagnostic Unit Public Health Laboratory and Victorian Infectious Diseases Reference Laboratory, Doherty Institute	Caly L. et al	https://www.gisaid.org	2020-04-17
EPI_ISL_426690	2020-03-23	genome	Victorian Infectious Diseases Reference Laboratory (VIDRL)	Microbiological Diagnostic Unit Public Health Laboratory and Victorian Infectious Diseases Reference Laboratory, Doherty Institute	Caly L. et al	https://www.gisaid.org	2020-04-17
EPI_ISL_426691	2020-03-23	genome	Victorian Infectious Diseases Reference Laboratory (VIDRL)	Microbiological Diagnostic Unit Public Health Laboratory and Victorian Infectious Diseases Reference Laboratory, Doherty Institute	Caly L. et al	https://www.gisaid.org	2020-04-17
EPI_ISL_426692	2020-03-23	genome	Victorian Infectious Diseases Reference Laboratory (VIDRL)	Microbiological Diagnostic Unit Public Health Laboratory and Victorian Infectious Diseases Reference Laboratory, Doherty Institute	Caly L. et al	https://www.gisaid.org	2020-04-17
EPI_ISL_426693	2020-03-23	genome	Victorian Infectious Diseases Reference Laboratory (VIDRL)	Microbiological Diagnostic Unit Public Health Laboratory and Victorian Infectious Diseases Reference Laboratory, Doherty Institute	Caly L. et al	https://www.gisaid.org	2020-04-17
EPI_ISL_426694	2020-03-23	genome	Victorian Infectious Diseases Reference Laboratory (VIDRL)	Microbiological Diagnostic Unit Public Health Laboratory and Victorian Infectious Diseases Reference Laboratory, Doherty Institute	Caly L. et al	https://www.gisaid.org	2020-04-17
EPI_ISL_426695	2020-03-23	genome	Victorian Infectious Diseases Reference Laboratory (VIDRL)	Microbiological Diagnostic Unit Public Health Laboratory and Victorian Infectious Diseases Reference Laboratory, Doherty Institute	Caly L. et al	https://www.gisaid.org	2020-04-17
EPI_ISL_426696	2020-03-23	genome	Victorian Infectious Diseases Reference Laboratory (VIDRL)	Microbiological Diagnostic Unit Public Health Laboratory and Victorian Infectious Diseases Reference Laboratory, Doherty Institute	Caly L. et al	https://www.gisaid.org	2020-04-17
EPI_ISL_419757	2020-03-11	genome	Victorian Infectious Diseases Reference Laboratory (VIDRL)	Victorian Infectious Diseases Reference Laboratory and Microbiological Diagnostic Unit Public Health Laboratory, Doherty Institute	Caly L. et al	https://www.gisaid.org	2020-04-03
EPI_ISL_426905	2020-03-23	genome	Microbiological Diagnostic Unit Public Health Laboratory	Microbiological Diagnostic Unit Public Health Laboratory	Seemann T. et al	https://www.gisaid.org	2020-04-17
EPI_ISL_426697	2020-03-24	genome	Victorian Infectious Diseases Reference Laboratory (VIDRL)	Microbiological Diagnostic Unit Public Health Laboratory and Victorian Infectious Diseases Reference Laboratory, Doherty Institute	Caly L. et al	https://www.gisaid.org	2020-04-17
EPI_ISL_426698	2020-03-24	genome	Victorian Infectious Diseases Reference Laboratory (VIDRL)	Microbiological Diagnostic Unit Public Health Laboratory and Victorian Infectious Diseases Reference Laboratory, Doherty Institute	Caly L. et al	https://www.gisaid.org	2020-04-17
EPI_ISL_426699	2020-03-24	genome	Victorian Infectious Diseases Reference Laboratory (VIDRL)	Microbiological Diagnostic Unit Public Health Laboratory and Victorian Infectious Diseases Reference Laboratory, Doherty Institute	Caly L. et al	https://www.gisaid.org	2020-04-17
EPI_ISL_426700	2020-03-24	genome	Victorian Infectious Diseases Reference Laboratory (VIDRL)	Microbiological Diagnostic Unit Public Health Laboratory and Victorian Infectious Diseases Reference Laboratory, Doherty Institute	Caly L. et al	https://www.gisaid.org	2020-04-17
EPI_ISL_426701	2020-03-24	genome	Victorian Infectious Diseases Reference Laboratory (VIDRL)	Microbiological Diagnostic Unit Public Health Laboratory and Victorian Infectious Diseases Reference Laboratory, Doherty Institute	Caly L. et al	https://www.gisaid.org	2020-04-17
EPI_ISL_426702	2020-03-24	genome	Victorian Infectious Diseases Reference Laboratory (VIDRL)	Microbiological Diagnostic Unit Public Health Laboratory and Victorian Infectious Diseases Reference Laboratory, Doherty Institute	Caly L. et al	https://www.gisaid.org	2020-04-17
EPI_ISL_419758	2020-03-11	genome	Victorian Infectious Diseases Reference Laboratory (VIDRL)	Victorian Infectious Diseases Reference Laboratory and Microbiological Diagnostic Unit Public Health Laboratory, Doherty Institute	Caly L. et al	https://www.gisaid.org	2020-04-03
EPI_ISL_426703	2020-03-24	genome	Victorian Infectious Diseases Reference Laboratory (VIDRL)	Microbiological Diagnostic Unit Public Health Laboratory and Victorian Infectious Diseases Reference Laboratory, Doherty Institute	Caly L. et al	https://www.gisaid.org	2020-04-17
EPI_ISL_426704	2020-03-24	genome	Victorian Infectious Diseases Reference Laboratory (VIDRL)	Microbiological Diagnostic Unit Public Health Laboratory and Victorian Infectious Diseases Reference Laboratory, Doherty Institute	Caly L. et al	https://www.gisaid.org	2020-04-17
EPI_ISL_426705	2020-03-24	genome	Victorian Infectious Diseases Reference Laboratory (VIDRL)	Microbiological Diagnostic Unit Public Health Laboratory and Victorian Infectious Diseases Reference Laboratory, Doherty Institute	Caly L. et al	https://www.gisaid.org	2020-04-17
EPI_ISL_426706	2020-03-22	genome	Victorian Infectious Diseases Reference Laboratory (VIDRL)	Microbiological Diagnostic Unit Public Health Laboratory and Victorian Infectious Diseases Reference Laboratory, Doherty Institute	Caly L. et al	https://www.gisaid.org	2020-04-17
EPI_ISL_426707	2020-03-24	genome	Victorian Infectious Diseases Reference Laboratory (VIDRL)	Microbiological Diagnostic Unit Public Health Laboratory and Victorian Infectious Diseases Reference Laboratory, Doherty Institute	Caly L. et al	https://www.gisaid.org	2020-04-17
EPI_ISL_426708	2020-03-25	genome	Victorian Infectious Diseases Reference Laboratory (VIDRL)	Microbiological Diagnostic Unit Public Health Laboratory and Victorian Infectious Diseases Reference Laboratory, Doherty Institute	Caly L. et al	https://www.gisaid.org	2020-04-17
EPI_ISL_426709	2020-03-25	genome	Victorian Infectious Diseases Reference Laboratory (VIDRL)	Microbiological Diagnostic Unit Public Health Laboratory and Victorian Infectious Diseases Reference Laboratory, Doherty Institute	Caly L. et al	https://www.gisaid.org	2020-04-17
EPI_ISL_426710	2020-03-26	genome	Victorian Infectious Diseases Reference Laboratory (VIDRL)	Microbiological Diagnostic Unit Public Health Laboratory and Victorian Infectious Diseases Reference Laboratory, Doherty Institute	Caly L. et al	https://www.gisaid.org	2020-04-17
EPI_ISL_426711	2020-03-26	genome	Victorian Infectious Diseases Reference Laboratory (VIDRL)	Microbiological Diagnostic Unit Public Health Laboratory and Victorian Infectious Diseases Reference Laboratory, Doherty Institute	Caly L. et al	https://www.gisaid.org	2020-04-17
EPI_ISL_419760	2020-03-11	genome	Victorian Infectious Diseases Reference Laboratory (VIDRL)	Victorian Infectious Diseases Reference Laboratory and Microbiological Diagnostic Unit Public Health Laboratory, Doherty Institute	Caly L. et al	https://www.gisaid.org	2020-04-03
EPI_ISL_426712	2020-03-26	genome	Victorian Infectious Diseases Reference Laboratory (VIDRL)	Microbiological Diagnostic Unit Public Health Laboratory and Victorian Infectious Diseases Reference Laboratory, Doherty Institute	Caly L. et al	https://www.gisaid.org	2020-04-17
EPI_ISL_426713	2020-03-26	genome	Victorian Infectious Diseases Reference Laboratory (VIDRL)	Microbiological Diagnostic Unit Public Health Laboratory and Victorian Infectious Diseases Reference Laboratory, Doherty Institute	Caly L. et al	https://www.gisaid.org	2020-04-17
EPI_ISL_426714	2020-03-26	genome	Victorian Infectious Diseases Reference Laboratory (VIDRL)	Microbiological Diagnostic Unit Public Health Laboratory and Victorian Infectious Diseases Reference Laboratory, Doherty Institute	Caly L. et al	https://www.gisaid.org	2020-04-17
EPI_ISL_426715	2020-03-25	genome	Victorian Infectious Diseases Reference Laboratory (VIDRL)	Microbiological Diagnostic Unit Public Health Laboratory and Victorian Infectious Diseases Reference Laboratory, Doherty Institute	Caly L. et al	https://www.gisaid.org	2020-04-17
EPI_ISL_426716	2020-03-23	genome	Victorian Infectious Diseases Reference Laboratory (VIDRL)	Microbiological Diagnostic Unit Public Health Laboratory and Victorian Infectious Diseases Reference Laboratory, Doherty Institute	Caly L. et al	https://www.gisaid.org	2020-04-17
EPI_ISL_426717	2020-03-25	genome	Victorian Infectious Diseases Reference Laboratory (VIDRL)	Microbiological Diagnostic Unit Public Health Laboratory and Victorian Infectious Diseases Reference Laboratory, Doherty Institute	Caly L. et al	https://www.gisaid.org	2020-04-17
EPI_ISL_426718	2020-03-25	genome	Victorian Infectious Diseases Reference Laboratory (VIDRL)	Microbiological Diagnostic Unit Public Health Laboratory and Victorian Infectious Diseases Reference Laboratory, Doherty Institute	Caly L. et al	https://www.gisaid.org	2020-04-17
EPI_ISL_426719	2020-03-25	genome	Victorian Infectious Diseases Reference Laboratory (VIDRL)	Microbiological Diagnostic Unit Public Health Laboratory and Victorian Infectious Diseases Reference Laboratory, Doherty Institute	Caly L. et al	https://www.gisaid.org	2020-04-17
EPI_ISL_419761	2020-03-11	genome	Victorian Infectious Diseases Reference Laboratory (VIDRL)	Victorian Infectious Diseases Reference Laboratory and Microbiological Diagnostic Unit Public Health Laboratory, Doherty Institute	Caly L. et al	https://www.gisaid.org	2020-04-03
EPI_ISL_426720	2020-03-25	genome	Victorian Infectious Diseases Reference Laboratory (VIDRL)	Microbiological Diagnostic Unit Public Health Laboratory and Victorian Infectious Diseases Reference Laboratory, Doherty Institute	Caly L. et al	https://www.gisaid.org	2020-04-17
EPI_ISL_426721	2020-03-25	genome	Victorian Infectious Diseases Reference Laboratory (VIDRL)	Microbiological Diagnostic Unit Public Health Laboratory and Victorian Infectious Diseases Reference Laboratory, Doherty Institute	Caly L. et al	https://www.gisaid.org	2020-04-17
EPI_ISL_426722	2020-03-25	genome	Victorian Infectious Diseases Reference Laboratory (VIDRL)	Microbiological Diagnostic Unit Public Health Laboratory and Victorian Infectious Diseases Reference Laboratory, Doherty Institute	Caly L. et al	https://www.gisaid.org	2020-04-17
EPI_ISL_426723	2020-03-25	genome	Victorian Infectious Diseases Reference Laboratory (VIDRL)	Microbiological Diagnostic Unit Public Health Laboratory and Victorian Infectious Diseases Reference Laboratory, Doherty Institute	Caly L. et al	https://www.gisaid.org	2020-04-17
EPI_ISL_426724	2020-03-25	genome	Victorian Infectious Diseases Reference Laboratory (VIDRL)	Microbiological Diagnostic Unit Public Health Laboratory and Victorian Infectious Diseases Reference Laboratory, Doherty Institute	Caly L. et al	https://www.gisaid.org	2020-04-17
EPI_ISL_426725	2020-03-25	genome	Victorian Infectious Diseases Reference Laboratory (VIDRL)	Microbiological Diagnostic Unit Public Health Laboratory and Victorian Infectious Diseases Reference Laboratory, Doherty Institute	Caly L. et al	https://www.gisaid.org	2020-04-17
EPI_ISL_426726	2020-03-25	genome	Victorian Infectious Diseases Reference Laboratory (VIDRL)	Microbiological Diagnostic Unit Public Health Laboratory and Victorian Infectious Diseases Reference Laboratory, Doherty Institute	Caly L. et al	https://www.gisaid.org	2020-04-17
EPI_ISL_426727	2020-03-25	genome	Victorian Infectious Diseases Reference Laboratory (VIDRL)	Microbiological Diagnostic Unit Public Health Laboratory and Victorian Infectious Diseases Reference Laboratory, Doherty Institute	Caly L. et al	https://www.gisaid.org	2020-04-17
EPI_ISL_426728	2020-03-25	genome	Victorian Infectious Diseases Reference Laboratory (VIDRL)	Microbiological Diagnostic Unit Public Health Laboratory and Victorian Infectious Diseases Reference Laboratory, Doherty Institute	Caly L. et al	https://www.gisaid.org	2020-04-17
EPI_ISL_426729	2020-03-26	genome	Victorian Infectious Diseases Reference Laboratory (VIDRL)	Microbiological Diagnostic Unit Public Health Laboratory and Victorian Infectious Diseases Reference Laboratory, Doherty Institute	Caly L. et al	https://www.gisaid.org	2020-04-17
EPI_ISL_419763	2020-03-11	genome	Victorian Infectious Diseases Reference Laboratory (VIDRL)	Victorian Infectious Diseases Reference Laboratory and Microbiological Diagnostic Unit Public Health Laboratory, Doherty Institute	Caly L. et al	https://www.gisaid.org	2020-04-03
EPI_ISL_426730	2020-03-26	genome	Victorian Infectious Diseases Reference Laboratory (VIDRL)	Microbiological Diagnostic Unit Public Health Laboratory and Victorian Infectious Diseases Reference Laboratory, Doherty Institute	Caly L. et al	https://www.gisaid.org	2020-04-17
EPI_ISL_426731	2020-03-25	genome	Victorian Infectious Diseases Reference Laboratory (VIDRL)	Microbiological Diagnostic Unit Public Health Laboratory and Victorian Infectious Diseases Reference Laboratory, Doherty Institute	Caly L. et al	https://www.gisaid.org	2020-04-17
EPI_ISL_426732	2020-03-25	genome	Victorian Infectious Diseases Reference Laboratory (VIDRL)	Microbiological Diagnostic Unit Public Health Laboratory and Victorian Infectious Diseases Reference Laboratory, Doherty Institute	Caly L. et al	https://www.gisaid.org	2020-04-17
EPI_ISL_426733	2020-03-25	genome	Victorian Infectious Diseases Reference Laboratory (VIDRL)	Microbiological Diagnostic Unit Public Health Laboratory and Victorian Infectious Diseases Reference Laboratory, Doherty Institute	Caly L. et al	https://www.gisaid.org	2020-04-17
EPI_ISL_426734	2020-03-26	genome	Victorian Infectious Diseases Reference Laboratory (VIDRL)	Microbiological Diagnostic Unit Public Health Laboratory and Victorian Infectious Diseases Reference Laboratory, Doherty Institute	Caly L. et al	https://www.gisaid.org	2020-04-17
EPI_ISL_426735	2020-03-26	genome	Victorian Infectious Diseases Reference Laboratory (VIDRL)	Microbiological Diagnostic Unit Public Health Laboratory and Victorian Infectious Diseases Reference Laboratory, Doherty Institute	Caly L. et al	https://www.gisaid.org	2020-04-17
EPI_ISL_426736	2020-03-26	genome	Victorian Infectious Diseases Reference Laboratory (VIDRL)	Microbiological Diagnostic Unit Public Health Laboratory and Victorian Infectious Diseases Reference Laboratory, Doherty Institute	Caly L. et al	https://www.gisaid.org	2020-04-17
EPI_ISL_419767	2020-03-11	genome	Victorian Infectious Diseases Reference Laboratory (VIDRL)	Victorian Infectious Diseases Reference Laboratory and Microbiological Diagnostic Unit Public Health Laboratory, Doherty Institute	Caly L. et al	https://www.gisaid.org	2020-04-03
EPI_ISL_426737	2020-03-26	genome	Victorian Infectious Diseases Reference Laboratory (VIDRL)	Microbiological Diagnostic Unit Public Health Laboratory and Victorian Infectious Diseases Reference Laboratory, Doherty Institute	Caly L. et al	https://www.gisaid.org	2020-04-17
EPI_ISL_426738	2020-03-27	genome	Victorian Infectious Diseases Reference Laboratory (VIDRL)	Microbiological Diagnostic Unit Public Health Laboratory and Victorian Infectious Diseases Reference Laboratory, Doherty Institute	Caly L. et al	https://www.gisaid.org	2020-04-17
EPI_ISL_426739	2020-03-27	genome	Victorian Infectious Diseases Reference Laboratory (VIDRL)	Microbiological Diagnostic Unit Public Health Laboratory and Victorian Infectious Diseases Reference Laboratory, Doherty Institute	Caly L. et al	https://www.gisaid.org	2020-04-17
EPI_ISL_426740	2020-03-27	genome	Victorian Infectious Diseases Reference Laboratory (VIDRL)	Microbiological Diagnostic Unit Public Health Laboratory and Victorian Infectious Diseases Reference Laboratory, Doherty Institute	Caly L. et al	https://www.gisaid.org	2020-04-17
EPI_ISL_426741	2020-03-27	genome	Victorian Infectious Diseases Reference Laboratory (VIDRL)	Microbiological Diagnostic Unit Public Health Laboratory and Victorian Infectious Diseases Reference Laboratory, Doherty Institute	Caly L. et al	https://www.gisaid.org	2020-04-17
EPI_ISL_426742	2020-03-27	genome	Victorian Infectious Diseases Reference Laboratory (VIDRL)	Microbiological Diagnostic Unit Public Health Laboratory and Victorian Infectious Diseases Reference Laboratory, Doherty Institute	Caly L. et al	https://www.gisaid.org	2020-04-17
EPI_ISL_426743	2020-03-27	genome	Victorian Infectious Diseases Reference Laboratory (VIDRL)	Microbiological Diagnostic Unit Public Health Laboratory and Victorian Infectious Diseases Reference Laboratory, Doherty Institute	Caly L. et al	https://www.gisaid.org	2020-04-17
EPI_ISL_426744	2020-03-24	genome	Victorian Infectious Diseases Reference Laboratory (VIDRL)	Microbiological Diagnostic Unit Public Health Laboratory and Victorian Infectious Diseases Reference Laboratory, Doherty Institute	Caly L. et al	https://www.gisaid.org	2020-04-17
EPI_ISL_426745	2020-03-24	genome	Victorian Infectious Diseases Reference Laboratory (VIDRL)	Microbiological Diagnostic Unit Public Health Laboratory and Victorian Infectious Diseases Reference Laboratory, Doherty Institute	Caly L. et al	https://www.gisaid.org	2020-04-17
EPI_ISL_419802	2020-03-11	genome	Victorian Infectious Diseases Reference Laboratory (VIDRL)	Victorian Infectious Diseases Reference Laboratory and Microbiological Diagnostic Unit Public Health Laboratory, Doherty Institute	Caly L. et al	https://www.gisaid.org	2020-04-03
EPI_ISL_426746	2020-03-25	genome	Victorian Infectious Diseases Reference Laboratory (VIDRL)	Microbiological Diagnostic Unit Public Health Laboratory and Victorian Infectious Diseases Reference Laboratory, Doherty Institute	Caly L. et al	https://www.gisaid.org	2020-04-17
EPI_ISL_426747	2020-03-25	genome	Victorian Infectious Diseases Reference Laboratory (VIDRL)	Microbiological Diagnostic Unit Public Health Laboratory and Victorian Infectious Diseases Reference Laboratory, Doherty Institute	Caly L. et al	https://www.gisaid.org	2020-04-17
EPI_ISL_426748	2020-03-25	genome	Victorian Infectious Diseases Reference Laboratory (VIDRL)	Microbiological Diagnostic Unit Public Health Laboratory and Victorian Infectious Diseases Reference Laboratory, Doherty Institute	Caly L. et al	https://www.gisaid.org	2020-04-17
EPI_ISL_426749	2020-03-25	genome	Victorian Infectious Diseases Reference Laboratory (VIDRL)	Microbiological Diagnostic Unit Public Health Laboratory and Victorian Infectious Diseases Reference Laboratory, Doherty Institute	Caly L. et al	https://www.gisaid.org	2020-04-17
EPI_ISL_426750	2020-03-25	genome	Victorian Infectious Diseases Reference Laboratory (VIDRL)	Microbiological Diagnostic Unit Public Health Laboratory and Victorian Infectious Diseases Reference Laboratory, Doherty Institute	Caly L. et al	https://www.gisaid.org	2020-04-17
EPI_ISL_426751	2020-03-25	genome	Victorian Infectious Diseases Reference Laboratory (VIDRL)	Microbiological Diagnostic Unit Public Health Laboratory and Victorian Infectious Diseases Reference Laboratory, Doherty Institute	Caly L. et al	https://www.gisaid.org	2020-04-17
EPI_ISL_426752	2020-03-26	genome	Victorian Infectious Diseases Reference Laboratory (VIDRL)	Microbiological Diagnostic Unit Public Health Laboratory and Victorian Infectious Diseases Reference Laboratory, Doherty Institute	Caly L. et al	https://www.gisaid.org	2020-04-17
EPI_ISL_419816	2020-03-11	genome	Victorian Infectious Diseases Reference Laboratory (VIDRL)	Victorian Infectious Diseases Reference Laboratory and Microbiological Diagnostic Unit Public Health Laboratory, Doherty Institute	Caly L. et al	https://www.gisaid.org	2020-04-03
EPI_ISL_426753	2020-03-26	genome	Victorian Infectious Diseases Reference Laboratory (VIDRL)	Microbiological Diagnostic Unit Public Health Laboratory and Victorian Infectious Diseases Reference Laboratory, Doherty Institute	Caly L. et al	https://www.gisaid.org	2020-04-17
EPI_ISL_426754	2020-03-27	genome	Victorian Infectious Diseases Reference Laboratory (VIDRL)	Microbiological Diagnostic Unit Public Health Laboratory and Victorian Infectious Diseases Reference Laboratory, Doherty Institute	Caly L. et al	https://www.gisaid.org	2020-04-17
EPI_ISL_426755	2020-03-27	genome	Victorian Infectious Diseases Reference Laboratory (VIDRL)	Microbiological Diagnostic Unit Public Health Laboratory and Victorian Infectious Diseases Reference Laboratory, Doherty Institute	Caly L. et al	https://www.gisaid.org	2020-04-17
EPI_ISL_426756	2020-03-26	genome	Victorian Infectious Diseases Reference Laboratory (VIDRL)	Microbiological Diagnostic Unit Public Health Laboratory and Victorian Infectious Diseases Reference Laboratory, Doherty Institute	Caly L. et al	https://www.gisaid.org	2020-04-17
EPI_ISL_426757	2020-03-26	genome	Victorian Infectious Diseases Reference Laboratory (VIDRL)	Microbiological Diagnostic Unit Public Health Laboratory and Victorian Infectious Diseases Reference Laboratory, Doherty Institute	Caly L. et al	https://www.gisaid.org	2020-04-17
EPI_ISL_426758	2020-03-27	genome	Victorian Infectious Diseases Reference Laboratory (VIDRL)	Microbiological Diagnostic Unit Public Health Laboratory and Victorian Infectious Diseases Reference Laboratory, Doherty Institute	Caly L. et al	https://www.gisaid.org	2020-04-17
EPI_ISL_426759	2020-03-27	genome	Victorian Infectious Diseases Reference Laboratory (VIDRL)	Microbiological Diagnostic Unit Public Health Laboratory and Victorian Infectious Diseases Reference Laboratory, Doherty Institute	Caly L. et al	https://www.gisaid.org	2020-04-17
EPI_ISL_426760	2020-03-27	genome	Victorian Infectious Diseases Reference Laboratory (VIDRL)	Microbiological Diagnostic Unit Public Health Laboratory and Victorian Infectious Diseases Reference Laboratory, Doherty Institute	Caly L. et al	https://www.gisaid.org	2020-04-17
EPI_ISL_426761	2020-03-27	genome	Victorian Infectious Diseases Reference Laboratory (VIDRL)	Microbiological Diagnostic Unit Public Health Laboratory and Victorian Infectious Diseases Reference Laboratory, Doherty Institute	Caly L. et al	https://www.gisaid.org	2020-04-17
EPI_ISL_419759	2020-03-12	genome	Victorian Infectious Diseases Reference Laboratory (VIDRL)	Victorian Infectious Diseases Reference Laboratory and Microbiological Diagnostic Unit Public Health Laboratory, Doherty Institute	Caly L. et al	https://www.gisaid.org	2020-04-03
EPI_ISL_426762	2020-03-26	genome	Victorian Infectious Diseases Reference Laboratory (VIDRL)	Microbiological Diagnostic Unit Public Health Laboratory and Victorian Infectious Diseases Reference Laboratory, Doherty Institute	Caly L. et al	https://www.gisaid.org	2020-04-17
EPI_ISL_426763	2020-03-26	genome	Victorian Infectious Diseases Reference Laboratory (VIDRL)	Microbiological Diagnostic Unit Public Health Laboratory and Victorian Infectious Diseases Reference Laboratory, Doherty Institute	Caly L. et al	https://www.gisaid.org	2020-04-17
EPI_ISL_426764	2020-03-26	genome	Victorian Infectious Diseases Reference Laboratory (VIDRL)	Microbiological Diagnostic Unit Public Health Laboratory and Victorian Infectious Diseases Reference Laboratory, Doherty Institute	Caly L. et al	https://www.gisaid.org	2020-04-17
EPI_ISL_426906	2020-03-28	genome	Microbiological Diagnostic Unit Public Health Laboratory	Microbiological Diagnostic Unit Public Health Laboratory	Seemann T. et al	https://www.gisaid.org	2020-04-17
EPI_ISL_426907	2020-03-28	genome	Microbiological Diagnostic Unit Public Health Laboratory	Microbiological Diagnostic Unit Public Health Laboratory	Seemann T. et al	https://www.gisaid.org	2020-04-17
EPI_ISL_426908	2020-03-28	genome	Microbiological Diagnostic Unit Public Health Laboratory	Microbiological Diagnostic Unit Public Health Laboratory	Seemann T. et al	https://www.gisaid.org	2020-04-17
EPI_ISL_426909	2020-03-28	genome	Microbiological Diagnostic Unit Public Health Laboratory	Microbiological Diagnostic Unit Public Health Laboratory	Seemann T. et al	https://www.gisaid.org	2020-04-17
EPI_ISL_426910	2020-03-28	genome	Microbiological Diagnostic Unit Public Health Laboratory	Microbiological Diagnostic Unit Public Health Laboratory	Seemann T. et al	https://www.gisaid.org	2020-04-17
EPI_ISL_426911	2020-03-28	genome	Microbiological Diagnostic Unit Public Health Laboratory	Microbiological Diagnostic Unit Public Health Laboratory	Seemann T. et al	https://www.gisaid.org	2020-04-17
EPI_ISL_419762	2020-03-12	genome	Victorian Infectious Diseases Reference Laboratory (VIDRL)	Victorian Infectious Diseases Reference Laboratory and Microbiological Diagnostic Unit Public Health Laboratory, Doherty Institute	Caly L. et al	https://www.gisaid.org	2020-04-03
EPI_ISL_426912	2020-03-29	genome	Microbiological Diagnostic Unit Public Health Laboratory	Microbiological Diagnostic Unit Public Health Laboratory	Seemann T. et al	https://www.gisaid.org	2020-04-17
EPI_ISL_426913	2020-03-28	genome	Microbiological Diagnostic Unit Public Health Laboratory	Microbiological Diagnostic Unit Public Health Laboratory	Seemann T. et al	https://www.gisaid.org	2020-04-17
EPI_ISL_426914	2020-03-29	genome	Microbiological Diagnostic Unit Public Health Laboratory	Microbiological Diagnostic Unit Public Health Laboratory	Seemann T. et al	https://www.gisaid.org	2020-04-17
EPI_ISL_426915	2020-03-29	genome	Microbiological Diagnostic Unit Public Health Laboratory	Microbiological Diagnostic Unit Public Health Laboratory	Seemann T. et al	https://www.gisaid.org	2020-04-17
EPI_ISL_426916	2020-03-29	genome	Microbiological Diagnostic Unit Public Health Laboratory	Microbiological Diagnostic Unit Public Health Laboratory	Seemann T. et al	https://www.gisaid.org	2020-04-17
EPI_ISL_426917	2020-03-29	genome	Microbiological Diagnostic Unit Public Health Laboratory	Microbiological Diagnostic Unit Public Health Laboratory	Seemann T. et al	https://www.gisaid.org	2020-04-17
EPI_ISL_426918	2020-03-29	genome	Microbiological Diagnostic Unit Public Health Laboratory	Microbiological Diagnostic Unit Public Health Laboratory	Seemann T. et al	https://www.gisaid.org	2020-04-17
EPI_ISL_426919	2020-03-29	genome	Microbiological Diagnostic Unit Public Health Laboratory	Microbiological Diagnostic Unit Public Health Laboratory	Seemann T. et al	https://www.gisaid.org	2020-04-17
EPI_ISL_426920	2020-03-29	genome	Microbiological Diagnostic Unit Public Health Laboratory	Microbiological Diagnostic Unit Public Health Laboratory	Seemann T. et al	https://www.gisaid.org	2020-04-17
EPI_ISL_419764	2020-03-12	genome	Victorian Infectious Diseases Reference Laboratory (VIDRL)	Victorian Infectious Diseases Reference Laboratory and Microbiological Diagnostic Unit Public Health Laboratory, Doherty Institute	Caly L. et al	https://www.gisaid.org	2020-04-03
EPI_ISL_426921	2020-03-30	genome	Microbiological Diagnostic Unit Public Health Laboratory	Microbiological Diagnostic Unit Public Health Laboratory	Seemann T. et al	https://www.gisaid.org	2020-04-17
EPI_ISL_426922	2020-03-30	genome	Microbiological Diagnostic Unit Public Health Laboratory	Microbiological Diagnostic Unit Public Health Laboratory	Seemann T. et al	https://www.gisaid.org	2020-04-17
EPI_ISL_426765	2020-03-23	genome	Victorian Infectious Diseases Reference Laboratory (VIDRL)	Microbiological Diagnostic Unit Public Health Laboratory and Victorian Infectious Diseases Reference Laboratory, Doherty Institute	Caly L. et al	https://www.gisaid.org	2020-04-17
EPI_ISL_426766	2020-03-22	genome	Victorian Infectious Diseases Reference Laboratory (VIDRL)	Microbiological Diagnostic Unit Public Health Laboratory and Victorian Infectious Diseases Reference Laboratory, Doherty Institute	Caly L. et al	https://www.gisaid.org	2020-04-17
EPI_ISL_426767	2020-03-23	genome	Victorian Infectious Diseases Reference Laboratory (VIDRL)	Microbiological Diagnostic Unit Public Health Laboratory and Victorian Infectious Diseases Reference Laboratory, Doherty Institute	Caly L. et al	https://www.gisaid.org	2020-04-17
EPI_ISL_426768	2020-03-23	genome	Victorian Infectious Diseases Reference Laboratory (VIDRL)	Microbiological Diagnostic Unit Public Health Laboratory and Victorian Infectious Diseases Reference Laboratory, Doherty Institute	Caly L. et al	https://www.gisaid.org	2020-04-17
EPI_ISL_426769	2020-03-23	genome	Victorian Infectious Diseases Reference Laboratory (VIDRL)	Microbiological Diagnostic Unit Public Health Laboratory and Victorian Infectious Diseases Reference Laboratory, Doherty Institute	Caly L. et al	https://www.gisaid.org	2020-04-17
EPI_ISL_426770	2020-03-23	genome	Victorian Infectious Diseases Reference Laboratory (VIDRL)	Microbiological Diagnostic Unit Public Health Laboratory and Victorian Infectious Diseases Reference Laboratory, Doherty Institute	Caly L. et al	https://www.gisaid.org	2020-04-17
EPI_ISL_426771	2020-03-23	genome	Victorian Infectious Diseases Reference Laboratory (VIDRL)	Microbiological Diagnostic Unit Public Health Laboratory and Victorian Infectious Diseases Reference Laboratory, Doherty Institute	Caly L. et al	https://www.gisaid.org	2020-04-17
EPI_ISL_419766	2020-03-12	genome	Victorian Infectious Diseases Reference Laboratory (VIDRL)	Victorian Infectious Diseases Reference Laboratory and Microbiological Diagnostic Unit Public Health Laboratory, Doherty Institute	Caly L. et al	https://www.gisaid.org	2020-04-03
EPI_ISL_426772	2020-03-24	genome	Victorian Infectious Diseases Reference Laboratory (VIDRL)	Microbiological Diagnostic Unit Public Health Laboratory and Victorian Infectious Diseases Reference Laboratory, Doherty Institute	Caly L. et al	https://www.gisaid.org	2020-04-17
EPI_ISL_426773	2020-03-22	genome	Victorian Infectious Diseases Reference Laboratory (VIDRL)	Microbiological Diagnostic Unit Public Health Laboratory and Victorian Infectious Diseases Reference Laboratory, Doherty Institute	Caly L. et al	https://www.gisaid.org	2020-04-17
EPI_ISL_426774	2020-03-23	genome	Victorian Infectious Diseases Reference Laboratory (VIDRL)	Microbiological Diagnostic Unit Public Health Laboratory and Victorian Infectious Diseases Reference Laboratory, Doherty Institute	Caly L. et al	https://www.gisaid.org	2020-04-17
EPI_ISL_426775	2020-03-23	genome	Victorian Infectious Diseases Reference Laboratory (VIDRL)	Microbiological Diagnostic Unit Public Health Laboratory and Victorian Infectious Diseases Reference Laboratory, Doherty Institute	Caly L. et al	https://www.gisaid.org	2020-04-17
EPI_ISL_426776	2020-03-22	genome	Victorian Infectious Diseases Reference Laboratory (VIDRL)	Microbiological Diagnostic Unit Public Health Laboratory and Victorian Infectious Diseases Reference Laboratory, Doherty Institute	Caly L. et al	https://www.gisaid.org	2020-04-17
EPI_ISL_426777	2020-03-23	genome	Victorian Infectious Diseases Reference Laboratory (VIDRL)	Microbiological Diagnostic Unit Public Health Laboratory and Victorian Infectious Diseases Reference Laboratory, Doherty Institute	Caly L. et al	https://www.gisaid.org	2020-04-17
EPI_ISL_426778	2020-03-23	genome	Victorian Infectious Diseases Reference Laboratory (VIDRL)	Microbiological Diagnostic Unit Public Health Laboratory and Victorian Infectious Diseases Reference Laboratory, Doherty Institute	Caly L. et al	https://www.gisaid.org	2020-04-17
EPI_ISL_426779	2020-03-22	genome	Victorian Infectious Diseases Reference Laboratory (VIDRL)	Microbiological Diagnostic Unit Public Health Laboratory and Victorian Infectious Diseases Reference Laboratory, Doherty Institute	Caly L. et al	https://www.gisaid.org	2020-04-17
EPI_ISL_419826	2020-03-12	genome	Victorian Infectious Diseases Reference Laboratory (VIDRL)	Victorian Infectious Diseases Reference Laboratory and Microbiological Diagnostic Unit Public Health Laboratory, Doherty Institute	Caly L. et al	https://www.gisaid.org	2020-04-03
EPI_ISL_426780	2020-03-23	genome	Victorian Infectious Diseases Reference Laboratory (VIDRL)	Microbiological Diagnostic Unit Public Health Laboratory and Victorian Infectious Diseases Reference Laboratory, Doherty Institute	Caly L. et al	https://www.gisaid.org	2020-04-17
EPI_ISL_426781	2020-03-23	genome	Victorian Infectious Diseases Reference Laboratory (VIDRL)	Microbiological Diagnostic Unit Public Health Laboratory and Victorian Infectious Diseases Reference Laboratory, Doherty Institute	Caly L. et al	https://www.gisaid.org	2020-04-17
EPI_ISL_426782	2020-03-23	genome	Victorian Infectious Diseases Reference Laboratory (VIDRL)	Microbiological Diagnostic Unit Public Health Laboratory and Victorian Infectious Diseases Reference Laboratory, Doherty Institute	Caly L. et al	https://www.gisaid.org	2020-04-17
EPI_ISL_426783	2020-03-23	genome	Victorian Infectious Diseases Reference Laboratory (VIDRL)	Microbiological Diagnostic Unit Public Health Laboratory and Victorian Infectious Diseases Reference Laboratory, Doherty Institute	Caly L. et al	https://www.gisaid.org	2020-04-17
EPI_ISL_426784	2020-03-23	genome	Victorian Infectious Diseases Reference Laboratory (VIDRL)	Microbiological Diagnostic Unit Public Health Laboratory and Victorian Infectious Diseases Reference Laboratory, Doherty Institute	Caly L. et al	https://www.gisaid.org	2020-04-17
EPI_ISL_426785	2020-03-23	genome	Victorian Infectious Diseases Reference Laboratory (VIDRL)	Microbiological Diagnostic Unit Public Health Laboratory and Victorian Infectious Diseases Reference Laboratory, Doherty Institute	Caly L. et al	https://www.gisaid.org	2020-04-17
EPI_ISL_426786	2020-03-23	genome	Victorian Infectious Diseases Reference Laboratory (VIDRL)	Microbiological Diagnostic Unit Public Health Laboratory and Victorian Infectious Diseases Reference Laboratory, Doherty Institute	Caly L. et al	https://www.gisaid.org	2020-04-17
EPI_ISL_426787	2020-03-23	genome	Victorian Infectious Diseases Reference Laboratory (VIDRL)	Microbiological Diagnostic Unit Public Health Laboratory and Victorian Infectious Diseases Reference Laboratory, Doherty Institute	Caly L. et al	https://www.gisaid.org	2020-04-17
EPI_ISL_426788	2020-03-23	genome	Victorian Infectious Diseases Reference Laboratory (VIDRL)	Microbiological Diagnostic Unit Public Health Laboratory and Victorian Infectious Diseases Reference Laboratory, Doherty Institute	Caly L. et al	https://www.gisaid.org	2020-04-17
EPI_ISL_419768	2020-03-12	genome	Victorian Infectious Diseases Reference Laboratory (VIDRL)	Victorian Infectious Diseases Reference Laboratory and Microbiological Diagnostic Unit Public Health Laboratory, Doherty Institute	Caly L. et al	https://www.gisaid.org	2020-04-03
EPI_ISL_426789	2020-03-23	genome	Victorian Infectious Diseases Reference Laboratory (VIDRL)	Microbiological Diagnostic Unit Public Health Laboratory and Victorian Infectious Diseases Reference Laboratory, Doherty Institute	Caly L. et al	https://www.gisaid.org	2020-04-17
EPI_ISL_426790	2020-03-23	genome	Victorian Infectious Diseases Reference Laboratory (VIDRL)	Microbiological Diagnostic Unit Public Health Laboratory and Victorian Infectious Diseases Reference Laboratory, Doherty Institute	Caly L. et al	https://www.gisaid.org	2020-04-17
EPI_ISL_426791	2020-03-24	genome	Victorian Infectious Diseases Reference Laboratory (VIDRL)	Microbiological Diagnostic Unit Public Health Laboratory and Victorian Infectious Diseases Reference Laboratory, Doherty Institute	Caly L. et al	https://www.gisaid.org	2020-04-17
EPI_ISL_426792	2020-03-24	genome	Victorian Infectious Diseases Reference Laboratory (VIDRL)	Microbiological Diagnostic Unit Public Health Laboratory and Victorian Infectious Diseases Reference Laboratory, Doherty Institute	Caly L. et al	https://www.gisaid.org	2020-04-17
EPI_ISL_426793	2020-03-24	genome	Victorian Infectious Diseases Reference Laboratory (VIDRL)	Microbiological Diagnostic Unit Public Health Laboratory and Victorian Infectious Diseases Reference Laboratory, Doherty Institute	Caly L. et al	https://www.gisaid.org	2020-04-17
EPI_ISL_426794	2020-03-24	genome	Victorian Infectious Diseases Reference Laboratory (VIDRL)	Microbiological Diagnostic Unit Public Health Laboratory and Victorian Infectious Diseases Reference Laboratory, Doherty Institute	Caly L. et al	https://www.gisaid.org	2020-04-17
EPI_ISL_426795	2020-03-24	genome	Victorian Infectious Diseases Reference Laboratory (VIDRL)	Microbiological Diagnostic Unit Public Health Laboratory and Victorian Infectious Diseases Reference Laboratory, Doherty Institute	Caly L. et al	https://www.gisaid.org	2020-04-17
EPI_ISL_419769	2020-03-12	genome	Victorian Infectious Diseases Reference Laboratory (VIDRL)	Victorian Infectious Diseases Reference Laboratory and Microbiological Diagnostic Unit Public Health Laboratory, Doherty Institute	Caly L. et al	https://www.gisaid.org	2020-04-03
EPI_ISL_426796	2020-03-23	genome	Victorian Infectious Diseases Reference Laboratory (VIDRL)	Microbiological Diagnostic Unit Public Health Laboratory and Victorian Infectious Diseases Reference Laboratory, Doherty Institute	Caly L. et al	https://www.gisaid.org	2020-04-17
EPI_ISL_426797	2020-03-24	genome	Victorian Infectious Diseases Reference Laboratory (VIDRL)	Microbiological Diagnostic Unit Public Health Laboratory and Victorian Infectious Diseases Reference Laboratory, Doherty Institute	Caly L. et al	https://www.gisaid.org	2020-04-17
EPI_ISL_426798	2020-03-23	genome	Victorian Infectious Diseases Reference Laboratory (VIDRL)	Microbiological Diagnostic Unit Public Health Laboratory and Victorian Infectious Diseases Reference Laboratory, Doherty Institute	Caly L. et al	https://www.gisaid.org	2020-04-17
EPI_ISL_426799	2020-03-24	genome	Victorian Infectious Diseases Reference Laboratory (VIDRL)	Microbiological Diagnostic Unit Public Health Laboratory and Victorian Infectious Diseases Reference Laboratory, Doherty Institute	Caly L. et al	https://www.gisaid.org	2020-04-17
EPI_ISL_426800	2020-03-25	genome	Victorian Infectious Diseases Reference Laboratory (VIDRL)	Microbiological Diagnostic Unit Public Health Laboratory and Victorian Infectious Diseases Reference Laboratory, Doherty Institute	Caly L. et al	https://www.gisaid.org	2020-04-17
EPI_ISL_426801	2020-03-25	genome	Victorian Infectious Diseases Reference Laboratory (VIDRL)	Microbiological Diagnostic Unit Public Health Laboratory and Victorian Infectious Diseases Reference Laboratory, Doherty Institute	Caly L. et al	https://www.gisaid.org	2020-04-17
EPI_ISL_426802	2020-03-24	genome	Victorian Infectious Diseases Reference Laboratory (VIDRL)	Microbiological Diagnostic Unit Public Health Laboratory and Victorian Infectious Diseases Reference Laboratory, Doherty Institute	Caly L. et al	https://www.gisaid.org	2020-04-17
EPI_ISL_426803	2020-03-24	genome	Victorian Infectious Diseases Reference Laboratory (VIDRL)	Microbiological Diagnostic Unit Public Health Laboratory and Victorian Infectious Diseases Reference Laboratory, Doherty Institute	Caly L. et al	https://www.gisaid.org	2020-04-17
EPI_ISL_426804	2020-03-23	genome	Victorian Infectious Diseases Reference Laboratory (VIDRL)	Microbiological Diagnostic Unit Public Health Laboratory and Victorian Infectious Diseases Reference Laboratory, Doherty Institute	Caly L. et al	https://www.gisaid.org	2020-04-17
EPI_ISL_419770	2020-03-12	genome	Victorian Infectious Diseases Reference Laboratory (VIDRL)	Victorian Infectious Diseases Reference Laboratory and Microbiological Diagnostic Unit Public Health Laboratory, Doherty Institute	Caly L. et al	https://www.gisaid.org	2020-04-03
EPI_ISL_426805	2020-03-24	genome	Victorian Infectious Diseases Reference Laboratory (VIDRL)	Microbiological Diagnostic Unit Public Health Laboratory and Victorian Infectious Diseases Reference Laboratory, Doherty Institute	Caly L. et al	https://www.gisaid.org	2020-04-17
EPI_ISL_426806	2020-03-24	genome	Victorian Infectious Diseases Reference Laboratory (VIDRL)	Microbiological Diagnostic Unit Public Health Laboratory and Victorian Infectious Diseases Reference Laboratory, Doherty Institute	Caly L. et al	https://www.gisaid.org	2020-04-17
EPI_ISL_426807	2020-03-23	genome	Victorian Infectious Diseases Reference Laboratory (VIDRL)	Microbiological Diagnostic Unit Public Health Laboratory and Victorian Infectious Diseases Reference Laboratory, Doherty Institute	Caly L. et al	https://www.gisaid.org	2020-04-17
EPI_ISL_426808	2020-03-24	genome	Victorian Infectious Diseases Reference Laboratory (VIDRL)	Microbiological Diagnostic Unit Public Health Laboratory and Victorian Infectious Diseases Reference Laboratory, Doherty Institute	Caly L. et al	https://www.gisaid.org	2020-04-17
EPI_ISL_426809	2020-03-24	genome	Victorian Infectious Diseases Reference Laboratory (VIDRL)	Microbiological Diagnostic Unit Public Health Laboratory and Victorian Infectious Diseases Reference Laboratory, Doherty Institute	Caly L. et al	https://www.gisaid.org	2020-04-17
EPI_ISL_426810	2020-03-25	genome	Victorian Infectious Diseases Reference Laboratory (VIDRL)	Microbiological Diagnostic Unit Public Health Laboratory and Victorian Infectious Diseases Reference Laboratory, Doherty Institute	Caly L. et al	https://www.gisaid.org	2020-04-17
EPI_ISL_426811	2020-03-25	genome	Victorian Infectious Diseases Reference Laboratory (VIDRL)	Microbiological Diagnostic Unit Public Health Laboratory and Victorian Infectious Diseases Reference Laboratory, Doherty Institute	Caly L. et al	https://www.gisaid.org	2020-04-17
EPI_ISL_426812	2020-03-23	genome	Victorian Infectious Diseases Reference Laboratory (VIDRL)	Microbiological Diagnostic Unit Public Health Laboratory and Victorian Infectious Diseases Reference Laboratory, Doherty Institute	Caly L. et al	https://www.gisaid.org	2020-04-17
EPI_ISL_419776	2020-03-12	genome	Victorian Infectious Diseases Reference Laboratory (VIDRL)	Victorian Infectious Diseases Reference Laboratory and Microbiological Diagnostic Unit Public Health Laboratory, Doherty Institute	Caly L. et al	https://www.gisaid.org	2020-04-03
EPI_ISL_436689	2020-03-23	genome	Victorian Infectious Diseases Reference Laboratory (VIDRL)	Microbiological Diagnostic Unit Public Health Laboratory and Victorian Infectious Diseases Reference Laboratory, The Peter Doherty Institute for Infection & Immunity	Caly L. et al	https://www.gisaid.org	2020-05-07
EPI_ISL_426813	2020-03-25	genome	Victorian Infectious Diseases Reference Laboratory (VIDRL)	Microbiological Diagnostic Unit Public Health Laboratory and Victorian Infectious Diseases Reference Laboratory, Doherty Institute	Caly L. et al	https://www.gisaid.org	2020-04-17
EPI_ISL_426814	2020-03-25	genome	Victorian Infectious Diseases Reference Laboratory (VIDRL)	Microbiological Diagnostic Unit Public Health Laboratory and Victorian Infectious Diseases Reference Laboratory, Doherty Institute	Caly L. et al	https://www.gisaid.org	2020-04-17
EPI_ISL_426815	2020-03-25	genome	Victorian Infectious Diseases Reference Laboratory (VIDRL)	Microbiological Diagnostic Unit Public Health Laboratory and Victorian Infectious Diseases Reference Laboratory, Doherty Institute	Caly L. et al	https://www.gisaid.org	2020-04-17
EPI_ISL_426816	2020-03-25	genome	Victorian Infectious Diseases Reference Laboratory (VIDRL)	Microbiological Diagnostic Unit Public Health Laboratory and Victorian Infectious Diseases Reference Laboratory, Doherty Institute	Caly L. et al	https://www.gisaid.org	2020-04-17
EPI_ISL_426817	2020-03-25	genome	Victorian Infectious Diseases Reference Laboratory (VIDRL)	Microbiological Diagnostic Unit Public Health Laboratory and Victorian Infectious Diseases Reference Laboratory, Doherty Institute	Caly L. et al	https://www.gisaid.org	2020-04-17
EPI_ISL_426818	2020-03-25	genome	Victorian Infectious Diseases Reference Laboratory (VIDRL)	Microbiological Diagnostic Unit Public Health Laboratory and Victorian Infectious Diseases Reference Laboratory, Doherty Institute	Caly L. et al	https://www.gisaid.org	2020-04-17
EPI_ISL_426819	2020-03-25	genome	Victorian Infectious Diseases Reference Laboratory (VIDRL)	Microbiological Diagnostic Unit Public Health Laboratory and Victorian Infectious Diseases Reference Laboratory, Doherty Institute	Caly L. et al	https://www.gisaid.org	2020-04-17
EPI_ISL_426820	2020-03-24	genome	Victorian Infectious Diseases Reference Laboratory (VIDRL)	Microbiological Diagnostic Unit Public Health Laboratory and Victorian Infectious Diseases Reference Laboratory, Doherty Institute	Caly L. et al	https://www.gisaid.org	2020-04-17
EPI_ISL_419777	2020-03-12	genome	Victorian Infectious Diseases Reference Laboratory (VIDRL)	Victorian Infectious Diseases Reference Laboratory and Microbiological Diagnostic Unit Public Health Laboratory, Doherty Institute	Caly L. et al	https://www.gisaid.org	2020-04-03
EPI_ISL_426821	2020-03-25	genome	Victorian Infectious Diseases Reference Laboratory (VIDRL)	Microbiological Diagnostic Unit Public Health Laboratory and Victorian Infectious Diseases Reference Laboratory, Doherty Institute	Caly L. et al	https://www.gisaid.org	2020-04-17
EPI_ISL_426822	2020-03-25	genome	Victorian Infectious Diseases Reference Laboratory (VIDRL)	Microbiological Diagnostic Unit Public Health Laboratory and Victorian Infectious Diseases Reference Laboratory, Doherty Institute	Caly L. et al	https://www.gisaid.org	2020-04-17
EPI_ISL_426823	2020-03-24	genome	Victorian Infectious Diseases Reference Laboratory (VIDRL)	Microbiological Diagnostic Unit Public Health Laboratory and Victorian Infectious Diseases Reference Laboratory, Doherty Institute	Caly L. et al	https://www.gisaid.org	2020-04-17
EPI_ISL_426824	2020-03-24	genome	Victorian Infectious Diseases Reference Laboratory (VIDRL)	Microbiological Diagnostic Unit Public Health Laboratory and Victorian Infectious Diseases Reference Laboratory, Doherty Institute	Caly L. et al	https://www.gisaid.org	2020-04-17
EPI_ISL_426825	2020-03-25	genome	Victorian Infectious Diseases Reference Laboratory (VIDRL)	Microbiological Diagnostic Unit Public Health Laboratory and Victorian Infectious Diseases Reference Laboratory, Doherty Institute	Caly L. et al	https://www.gisaid.org	2020-04-17
EPI_ISL_426826	2020-03-25	genome	Victorian Infectious Diseases Reference Laboratory (VIDRL)	Microbiological Diagnostic Unit Public Health Laboratory and Victorian Infectious Diseases Reference Laboratory, Doherty Institute	Caly L. et al	https://www.gisaid.org	2020-04-17
EPI_ISL_426827	2020-03-25	genome	Victorian Infectious Diseases Reference Laboratory (VIDRL)	Microbiological Diagnostic Unit Public Health Laboratory and Victorian Infectious Diseases Reference Laboratory, Doherty Institute	Caly L. et al	https://www.gisaid.org	2020-04-17
EPI_ISL_426828	2020-03-25	genome	Victorian Infectious Diseases Reference Laboratory (VIDRL)	Microbiological Diagnostic Unit Public Health Laboratory and Victorian Infectious Diseases Reference Laboratory, Doherty Institute	Caly L. et al	https://www.gisaid.org	2020-04-17
EPI_ISL_426829	2020-03-25	genome	Victorian Infectious Diseases Reference Laboratory (VIDRL)	Microbiological Diagnostic Unit Public Health Laboratory and Victorian Infectious Diseases Reference Laboratory, Doherty Institute	Caly L. et al	https://www.gisaid.org	2020-04-17
EPI_ISL_419779	2020-03-12	genome	Victorian Infectious Diseases Reference Laboratory (VIDRL)	Victorian Infectious Diseases Reference Laboratory and Microbiological Diagnostic Unit Public Health Laboratory, Doherty Institute	Caly L. et al	https://www.gisaid.org	2020-04-03
EPI_ISL_426830	2020-03-25	genome	Victorian Infectious Diseases Reference Laboratory (VIDRL)	Microbiological Diagnostic Unit Public Health Laboratory and Victorian Infectious Diseases Reference Laboratory, Doherty Institute	Caly L. et al	https://www.gisaid.org	2020-04-17
EPI_ISL_426831	2020-03-25	genome	Victorian Infectious Diseases Reference Laboratory (VIDRL)	Microbiological Diagnostic Unit Public Health Laboratory and Victorian Infectious Diseases Reference Laboratory, Doherty Institute	Caly L. et al	https://www.gisaid.org	2020-04-17
EPI_ISL_426832	2020-03-25	genome	Victorian Infectious Diseases Reference Laboratory (VIDRL)	Microbiological Diagnostic Unit Public Health Laboratory and Victorian Infectious Diseases Reference Laboratory, Doherty Institute	Caly L. et al	https://www.gisaid.org	2020-04-17
EPI_ISL_426833	2020-03-26	genome	Victorian Infectious Diseases Reference Laboratory (VIDRL)	Microbiological Diagnostic Unit Public Health Laboratory and Victorian Infectious Diseases Reference Laboratory, Doherty Institute	Caly L. et al	https://www.gisaid.org	2020-04-17
EPI_ISL_426834	2020-03-26	genome	Victorian Infectious Diseases Reference Laboratory (VIDRL)	Microbiological Diagnostic Unit Public Health Laboratory and Victorian Infectious Diseases Reference Laboratory, Doherty Institute	Caly L. et al	https://www.gisaid.org	2020-04-17
EPI_ISL_426835	2020-03-26	genome	Victorian Infectious Diseases Reference Laboratory (VIDRL)	Microbiological Diagnostic Unit Public Health Laboratory and Victorian Infectious Diseases Reference Laboratory, Doherty Institute	Caly L. et al	https://www.gisaid.org	2020-04-17
EPI_ISL_426836	2020-03-26	genome	Victorian Infectious Diseases Reference Laboratory (VIDRL)	Microbiological Diagnostic Unit Public Health Laboratory and Victorian Infectious Diseases Reference Laboratory, Doherty Institute	Caly L. et al	https://www.gisaid.org	2020-04-17
EPI_ISL_419784	2020-03-12	genome	Victorian Infectious Diseases Reference Laboratory (VIDRL)	Victorian Infectious Diseases Reference Laboratory and Microbiological Diagnostic Unit Public Health Laboratory, Doherty Institute	Caly L. et al	https://www.gisaid.org	2020-04-03
EPI_ISL_426837	2020-03-25	genome	Victorian Infectious Diseases Reference Laboratory (VIDRL)	Microbiological Diagnostic Unit Public Health Laboratory and Victorian Infectious Diseases Reference Laboratory, Doherty Institute	Caly L. et al	https://www.gisaid.org	2020-04-17
EPI_ISL_426838	2020-03-25	genome	Victorian Infectious Diseases Reference Laboratory (VIDRL)	Microbiological Diagnostic Unit Public Health Laboratory and Victorian Infectious Diseases Reference Laboratory, Doherty Institute	Caly L. et al	https://www.gisaid.org	2020-04-17
EPI_ISL_426839	2020-03-25	genome	Victorian Infectious Diseases Reference Laboratory (VIDRL)	Microbiological Diagnostic Unit Public Health Laboratory and Victorian Infectious Diseases Reference Laboratory, Doherty Institute	Caly L. et al	https://www.gisaid.org	2020-04-17
EPI_ISL_426840	2020-03-25	genome	Victorian Infectious Diseases Reference Laboratory (VIDRL)	Microbiological Diagnostic Unit Public Health Laboratory and Victorian Infectious Diseases Reference Laboratory, Doherty Institute	Caly L. et al	https://www.gisaid.org	2020-04-17
EPI_ISL_426841	2020-03-25	genome	Victorian Infectious Diseases Reference Laboratory (VIDRL)	Microbiological Diagnostic Unit Public Health Laboratory and Victorian Infectious Diseases Reference Laboratory, Doherty Institute	Caly L. et al	https://www.gisaid.org	2020-04-17
EPI_ISL_426842	2020-03-25	genome	Victorian Infectious Diseases Reference Laboratory (VIDRL)	Microbiological Diagnostic Unit Public Health Laboratory and Victorian Infectious Diseases Reference Laboratory, Doherty Institute	Caly L. et al	https://www.gisaid.org	2020-04-17
EPI_ISL_426843	2020-03-24	genome	Victorian Infectious Diseases Reference Laboratory (VIDRL)	Microbiological Diagnostic Unit Public Health Laboratory and Victorian Infectious Diseases Reference Laboratory, Doherty Institute	Caly L. et al	https://www.gisaid.org	2020-04-17
EPI_ISL_426844	2020-03-25	genome	Victorian Infectious Diseases Reference Laboratory (VIDRL)	Microbiological Diagnostic Unit Public Health Laboratory and Victorian Infectious Diseases Reference Laboratory, Doherty Institute	Caly L. et al	https://www.gisaid.org	2020-04-17
EPI_ISL_426845	2020-03-21	genome	Victorian Infectious Diseases Reference Laboratory (VIDRL)	Microbiological Diagnostic Unit Public Health Laboratory and Victorian Infectious Diseases Reference Laboratory, Doherty Institute	Caly L. et al	https://www.gisaid.org	2020-04-17
EPI_ISL_426846	2020-03-22	genome	Victorian Infectious Diseases Reference Laboratory (VIDRL)	Microbiological Diagnostic Unit Public Health Laboratory and Victorian Infectious Diseases Reference Laboratory, Doherty Institute	Caly L. et al	https://www.gisaid.org	2020-04-17
EPI_ISL_419771	2020-03-13	genome	Victorian Infectious Diseases Reference Laboratory (VIDRL)	Victorian Infectious Diseases Reference Laboratory and Microbiological Diagnostic Unit Public Health Laboratory, Doherty Institute	Caly L. et al	https://www.gisaid.org	2020-04-03
[truncated: 43,939 more rows]
